# Supplementary material for: Novel Highly Pathogenic Avian Influenza A(H5N1) Virus, Argentina, 2025
Source: Emerg Infect Dis. 2025 Dec;31(12):2279–83. doi: 10.3201/eid3112.250783 (PMC12782262; doi:10.3201/eid3112.250783)
Supplement: Appendix 2 — Sequence lists used to create phylogenetic trees in this study of novel triple reassortant highly pathogenic avian influenza A(H5N1) virus, Argentina, 2025. [file 25-0783-Techapp-s2.xlsx]

## Sheet: PB2
Article DOI: https://doi.org/10.3201/eid3112.250783
EID cannot ensure accessibility for supplementary materials supplied by authors. Readers who have difficulty accessing supplementary content should contact the authors for assistance.
Novel Highly Pathogenic Avian Influenza A(H5N1) Virus, Argentina, 2025
Appendix 2
Sequence lists used to create phylogenetic trees for study
PB2
EPIISL118560|Avian|A/mallard/Berlin/453-4/1980|HxNx|1980-01-01|Eurasia|Germany
EPIISL10441|Avian|A/mallard/Marquenterre/Z237/1983|H1N1|1983-01-01|Eurasia|France
EPIISL118933|Avian|A/mallard/Stralsund/41-6/1981|H2N1|1981-01-01|Eurasia|Germany
EPIISL83544|Avian|A/chicken/Emirates/R66/2002|H9N2|2002-01-01|Eurasia|United-Arab-Emirates
EPIISL197828|Avian|A/chicken/India/80998/2008|H9N2|2008-01-12|Eurasia|India
EPIISL329597|Avian|A/chicken/Bangladesh/33619/2017|HxNx|2017-09-28|Eurasia|Bangladesh
EPIISL4073192|Avian|A/chicken/Bangladesh/45776/2020|H9N2|2020-08-22|Eurasia|Bangladesh
EPIISL14885406|Avian|A/chicken/Bangladesh/49758/2021|H9N2|2021-08-28|Eurasia|Bangladesh
EPIISL379705|Avian|A/environment/Bangladesh/34092/2017|H9N2|2017-11-28|Eurasia|Bangladesh
EPIISL387983|Avian|A/quail/Bangladesh/35929/2018|H9N2|2018-12-18|Eurasia|Bangladesh
EPIISL333233|Avian|A/avian/Bangladesh/PV064/2016|H9N2|2016-07-01|Eurasia|Bangladesh
EPIISL388026|Avian|A/chicken/Bangladesh/35368/2018|H9N2|2018-04-28|Eurasia|Bangladesh
EPIISL328877|Avian|A/Avian/Pakistan/405/2015|H9N2|2015-06-01|Eurasia|Pakistan
EPIISL145650|Avian|A/quail/United-Arab-Emirates/D1556/2011|H9N2|2011-08-01|Eurasia|United-Arab-Emirates
EPIISL189561|Avian|A/mallard/Sweden/1448/2002|H7N7|2002-12-06|Eurasia|Sweden
EPIISL365529|Avian|A/duck/East-Java/Spg207/2018|H4N6|2018-03-03|Eurasia|Indonesia
EPIISL131526|Avian|A/turkey/Israel/311/2009|H9N2|2009-03-01|Eurasia|Israel
EPIISL9886|Avian|A/chicken/Korea/S21/04|H9N2|2004-01-01|Eurasia|Korea
EPIISL66184|Avian|A/duck/Korea/460-5/2008|H6N2|2008-05-01|Eurasia|Korea
EPIISL112257|Avian|A/wild-duck/Shantou/9466/2006|H6N6|2006-05-01|Eurasia|China
EPIISL112613|Avian|A/duck/Shantou/1080/2007|H6N2|2007-06-01|Eurasia|China
EPIISL112259|Avian|A/duck/Shantou/14841/2006|H6N6|2006-08-01|Eurasia|China
EPIISL154181|Avian|A/Duck/Hubei/S1366/2009|H6N2|2009-03-05|Eurasia|China
EPIISL397853|Avian|A/Pigeon/China/R095/2013|H6N2|2013-11-01|Eurasia|China
EPIISL387702|Avian|A/duck/Viet-Nam/QN-0222/2013|H6N6|2013-05-15|Eurasia|Vietnam
EPIISL387617|Avian|A/duck/Viet-Nam/QN-0462/2013|H6N6|2013-06-19|Eurasia|Vietnam
EPIISL389652|Avian|A/duck/Vietnam/HU9-521/2018|H6N6|2018-08-16|Eurasia|Vietnam
EPIISL154193|Avian|A/Goose/Guangdong/S4362/2009|H6N6|2009-12-24|Eurasia|China
EPIISL328179|Avian|A/Duck/China/Q032/2013|H6N2|2013-10-21|Eurasia|China
EPIISL127582|Avian|A/duck/Guangdong/W12/2011|H3N2|2011-12-22|Eurasia|China
EPIISL702411|Avian|A/goose/China/1268-1/2011|H6N2|2011-11-01|Eurasia|China
EPIISL328189|Avian|A/goose/China/YS357/2012|H6N2|2012-04-11|Eurasia|China
EPIISL200498|Avian|A/duck/Guangdong/04-23-DGQTXC182-O/2015-Mixed-|H6N2|2015-04-23|Eurasia|China
EPIISL200536|Avian|A/duck/Guangdong/04-23-DGQTSJ126-O/2015-Mixed-|H3N2|2015-04-23|Eurasia|China
EPIISL372416|Avian|A/goose/Guangdong/A-Goose-Guangdong-GS014-2015-PB2/2015|H5N6|2015-12-16|Eurasia|China
EPIISL707384|Avian|A/duck/Fujian/1-17-FZHX0123-C/2017|H5N6|2017-01-17|Eurasia|China
EPIISL4055845|Avian|A/duck/Ugii-lake/-66/2018|H5N6|2018-09-09|Eurasia|Mongolia
EPIISL4071035|Avian|A/Mallard-Anas-platyrhynchos-/South-Korea/KNU-2019-48/2019|H6N6|2019-09-18|Eurasia|Korea
EPIISL2825365|Avian|A/duck/Guangdong/SE0468/2018|H6N6|2018-01-24|Eurasia|China
EPIISL16840754|Avian|A/Duck/China/9/2019|H6N6|2019-01-10|Eurasia|China
EPIISL2551|Avian|A/quail/Hong-Kong/1721-20/99|H6N1|1999-01-01|Eurasia|Hong-Kong
EPIISL80301|Avian|A/quail/Hong-Kong/FB611/2001|H6N1|2001-01-01|Eurasia|Hong-Kong
EPIISL139368|Avian|A/Chinese-Hwamei/Vietnam/38/2006|H9N2|2006-12-01|Eurasia|Vietnam
EPIISL203700|Avian|A/quail/Zhejiang/2A2/2013|H9N2|2013-10-16|Eurasia|China
EPIISL13011|Avian|A/duck/Guangxi/51/2005|H9N2|2005-01-01|Eurasia|China
EPIISL73391|Avian|A/mallard/Sweden/81/2002|H6N1|2002-12-03|Eurasia|Sweden
EPIISL77444|Avian|A/tufted-duck/PT/13771/2006|H7N3|2006-03-22|Eurasia|Portugal
EPIISL237166|Avian|A/duck/Kumamoto/431119/2014|H4N6|2014-11-01|Eurasia|Japan
EPIISL379965|Avian|A/duck/Vietnam/HU5-483/2016|H10N6|2016-08-09|Eurasia|Vietnam
EPIISL257046|Avian|A/duck/Bangladesh/25683/2015|H5N1|2015-06-26|Eurasia|Bangladesh
EPIISL4071730|Avian|A/duck/Bangladesh/41322/2019|H5N1|2019-12-11|Eurasia|Bangladesh
EPIISL14775967|Avian|A/duck/Bangladesh/46157/2020|H5N1|2020-10-22|Eurasia|Bangladesh
EPIISL14775963|Avian|A/duck/Bangladesh/46095/2020|H5N1|2020-10-22|Eurasia|Bangladesh
EPIISL284787|Avian|A/duck/Bangladesh/30817/2016|H5N1|2016-09-27|Eurasia|Bangladesh
EPIISL333147|Avian|A/duck/Bangladesh/18D695/2016|H9N2|2016-09-04|Eurasia|Bangladesh
EPIISL84556|Avian|A/mallard/Sweden/74/2003|H5N2|2003-01-01|Eurasia|Sweden
EPIISL504949|Avian|A/duck/Moscow/4494/2011|H3N8|2011-09-01|Eurasia|Russia
EPIISL507001|Avian|A/duck/France/172319/2017|H5N2|2017-03-09|Eurasia|France
EPIISL243461|Avian|A/mallard-duck/Netherlands/23/2012|H11N9|2012-09-27|Eurasia|Netherlands
EPIISL202992|Avian|A/chicken/Italy/13VIR4527-12/2013|H7N7|2013-08-13|Eurasia|Italy
EPIISL29998|Avian|A/Duck/Italy/62330/2006|H10N7|2006-01-01|Eurasia|Italy
EPIISL697590|Avian|A/Mallard/Ukraine/Krasnoperekopsk-12-10-10/2010|H1N1|2010-10-10|Eurasia|Ukraine
EPIISL256316|Avian|A/Mallard/Sweden/816/2014|H1N1|2014-12-15|Eurasia|Sweden
EPIISL400284|Avian|A/Garganey/Omsk-Region/118/2019|H12N5|2019-09-01|Eurasia|Russia
EPIISL13370559|Avian|A/turkey/England/068583/2021|H5N1|2021-12-09|Eurasia|United-Kingdom
EPIISL697686|Avian|A/duck/Moscow/5743/2019|H1N1|2019-10-15|Eurasia|Russia
EPIISL372784|Avian|A/duck/Chongqing/S4362/2017|H5N3|2017-11-23|Eurasia|China
EPIISL4032240|Avian|A/chicken/New-Taipei-City/16110019-1/2016|H5N8|2016-11-24|Eurasia|Taiwan
EPIISL99563|Avian|A/duck/Eastern-China/57/2003|H6N2|2003-09-01|Eurasia|China
EPIISL87452|Avian|A/chicken/Korea/04164/2004|H9N8|2004-06-01|Eurasia|Korea
EPIISL14767407|Avian|A/green-winged-teal/Alaska/UGA17-4719/2017|H6N8|2017-09-02|N_America|USA
EPIISL10384|Avian|A/Bewick-s-swan/Netherlands/1/2005|H6N2|2005-01-01|Eurasia|Netherlands
EPIISL158200|Avian|A/mallard/Sweden/1656/2002|H4N6|2002-12-14|Eurasia|Sweden
EPIISL288012|Avian|A/duck/Shimane/19/06|H5N2|2006-01-01|Eurasia|Japan
EPIISL169777|Avian|A/mallard/Italy/3342/2006|H3N6|2006-01-01|Eurasia|Italy
EPIISL189411|Avian|A/mallard/Portugal/83660/2009|H9N2|2009-06-17|Eurasia|Portugal
EPIISL26267|Avian|A/Anas-platyrhynchos/Belgium/12827/2007|H3N8|2007-09-18|Eurasia|Belgium
EPIISL243384|Avian|A/mallard-duck/Netherlands/12/2012|H6N1|2012-10-18|Eurasia|Netherlands
EPIISL26260|Avian|A/duck/France/02166/2002|H5N3|2002-12-27|Eurasia|France
EPIISL25671|Avian|A/duck/Italy/194659/2006|H3N2|2006-01-01|Eurasia|Italy
EPIISL26339|Avian|A/mallard/Poland/01/08|H7N7|2007-12-28|Eurasia|Poland
EPIISL165792|Avian|A/duck/Bangladesh/1584/2010|H1N3|2010-01-20|Eurasia|Bangladesh
EPIISL3031133|Avian|A-mallard-Denmark-12946-11-2020-10-26|H5N2|2020-10-26|Eurasia|Denmark
EPIISL14390387|Avian|A/Anas-platyrhynchos/Belgium/2213-0006/2021|H8N4|2021-08-20|Eurasia|Belgium
EPIISL338357|Avian|A/Tufted-Duck/Novosibirsk-region/989k/2018|H3N8|2018-10-01|Eurasia|Russia
EPIISL13243350|Avian|A/duck/Bangladesh/19D1874/2022|H5N1|2022-03-09|Eurasia|Bangladesh
EPIISL696912|Avian|A/goose/Xinjiang/3-18-WLMQXL003-O/2017|HxNx|2017-03-18|Eurasia|China
EPIISL413000|Avian|A/chicken/Iran/18VIR2027-07/2017|H5N8|2017-10-28|Eurasia|Iran
EPIISL4071636|Avian|A/duck/Bangladesh/41847/2019|H10N2|2019-12-09|Eurasia|Bangladesh
EPIISL17791545|Avian|A/chicken/England/062653/2023|H5N1|2023-04-28|Eurasia|United-Kingdom
EPIISL316541|Avian|A/duck/Italy/17VIR8349/2017|H5N8|2017-09-25|Eurasia|Italy
EPIISL14223932|Avian|A/chicken/China/2046/2020|H9N2|2020-01-04|Eurasia|China
EPIISL1240998|Avian|A/mallard/Novosibirsk-region/3509k/2020|H5N8|2020-08-29|Eurasia|Russia
EPIISL623074|Avian|A/chicken/Iraq/1/2020|H5N8|2020-05-12|Eurasia|Iraq
EPIISL206830|Avian|A/duck/Hubei/S2213/2012|H4N2|2012-06-03|Eurasia|China
EPIISL398185|Avian|A/wild-bird/Hunan/12-02-YYDTHBA334/2018-H9N2-|H9N2|2018-12-02|Eurasia|China
EPIISL158814|Avian|A/duck/Vietnam/LBM533/2013|H3N6|2013-11-04|Eurasia|Vietnam
EPIISL16166668|Avian|A/wild-duck/Shandong/W6280/2019|H3N8|2019-10-08|Eurasia|China
EPIISL237156|Avian|A/duck/Tottori/311018/2015|H3N6|2015-10-01|Eurasia|Japan
EPIISL258490|Avian|A/northern-pintail/Alaska/UGAI15-7403/2015|H3N8|2015-10-03|N_America|USA
EPIISL400265|Avian|A/Common-Teal/Amur-region/30b/2019|H4N6|2019-09-02|Eurasia|Russia
EPIISL237173|Avian|A/duck/Tokushima/361002/2015|H5N3|2015-10-01|Eurasia|Japan
EPIISL179386|Avian|A/duck/Quang-Ninh/19c511/2013|H5N8|2013-04-10|Eurasia|Vietnam
EPIISL217933|Avian|A/Anser-albifrons/Hubei/Chenhu586/2013-H5N3|H5N3|2013-12-26|Eurasia|China
EPIISL4032574|Avian|A/goose/Yunlin/15010005/2015|H5N2|2015-01-08|Eurasia|Taiwan
EPIISL4072004|Avian|A/duck/Mongolia/MN18-1/2018|H3N6|2018-09-10|Eurasia|Mongolia
EPIISL9572766|Avian|A/Muscovy-duck/Vietnam/HN6220/2020|H3N2|2020-04-03|Eurasia|Vietnam
EPIISL7733628|Avian|A/turkey/Italy/21VIR10251/2021|H5N1|2021-11-25|Eurasia|Italy
EPIISL243664|Avian|A/mallard-duck/Netherlands/19/2012|H4N6|2012-09-07|Eurasia|Netherlands
EPIISL399742|Avian|A/duck/Cambodia/12T-24-1-D17/2018|H7N4|2018-03-22|Eurasia|Cambodia
EPIISL12429|Avian|A/migratory-duck/Hong-Kong/MP2553/2003|H8N4|2003-01-01|Eurasia|Hong-Kong
EPIISL93962|Avian|A/duck/Korea/JS49/2004|H3N2|2004-12-05|Eurasia|Korea
EPIISL181449|Avian|A/duck/Jiangxi/15846/2013|H10N3|2013-06-23|Eurasia|China
EPIISL173935|Avian|A/chicken/Jiangsu/B20/2011|H9N2|2011-01-21|Eurasia|China
EPIISL146876|Avian|A/chicken/Shanghai/017/2013|H7N9|2013-04-01|Eurasia|China
EPIISL234455|Avian|A/chicken/Shandong/SIC35/2014|H9N2|2014-12-01|Eurasia|China
EPIISL501340|Avian|A/chicken/China/F2219/2015|H9N2|2015-02-01|Eurasia|China
EPIISL699196|Avian|A/chicken/Fujian/1-17-FZHX0116-C/2017|H7N9|2017-01-17|Eurasia|China
EPIISL4061495|Avian|A/chicken/Zhejiang/12174/2016|H9N2|2016-12-01|Eurasia|China
EPIISL696820|Avian|A/chicken/Guangdong/8-22-HLYM009-C/2018|H9N2|2018-08-22|Eurasia|China
EPIISL697072|Avian|A/chicken/Shanxi/7-30-TGRL012-O/2018|H9N2|2018-07-03|Eurasia|China
EPIISL697250|Avian|A/chicken/Shanxi/8-28-TGRL001-O/2018|H5N6|2018-08-28|Eurasia|China
EPIISL697074|Avian|A/chicken/Anhui/8-28-YHZGS024-O/2018|H9N2|2018-08-28|Eurasia|China
EPIISL697075|Avian|A/chicken/Anhui/8-28-YHZGS012-O/2018|H5N6|2018-08-28|Eurasia|China
EPIISL697224|Avian|A/pigeon/Fujian/3-15-FZHX0008-C/2018|H9N2|2018-03-15|Eurasia|China
EPIISL16315236|Avian|A/quail/Guangdong/185/2018|H9N2|2018-01-01|Eurasia|China
EPIISL16315048|Avian|A/chicken/Guangdong/77/2019|H9N2|2019-01-01|Eurasia|China
EPIISL17805165|Avian|A/chicken/Guangdong/4181/2021|H3N8|2021-07-13|Eurasia|China
EPIISL14920788|Avian|A/chicken/Guangdong/F94/2022|H9N2|2022-05-07|Eurasia|China
EPIISL697095|Avian|A/chicken/Yunnan/11-22-DQWGH003-O/2018|HxNx|2018-11-22|Eurasia|China
EPIISL217495|Avian|A/Chicken/Hubei/chenhu-8631/2016-H9N2|H9N2|2016-01-27|Eurasia|China
EPIISL379655|Avian|A/chicken/Guangdong/S12669/2017|H7N9|2017-02-07|Eurasia|China
EPIISL179829|Avian|A/chicken/Jiangxi/25930/2013|HxNx|2013-11-22|Eurasia|China
EPIISL277050|Avian|A/chicken/Wuxi/WX5/2014|H7N9|2014-06-01|Eurasia|China
EPIISL200405|Avian|A/chicken/Jiangxi/04-01-NCJD0123-O/2015-Mixed-|H9N9|2015-04-01|Eurasia|China
EPIISL696673|Avian|A/chicken/Jiangxi/09-22-NCDZT11C2-O/2016|H9N2|2016-09-22|Eurasia|China
EPIISL199150|Avian|A/chicken/Shandong/01-20-FZ-CK/2013-H5N2-|H5N2|2013-01-20|Eurasia|China
EPIISL174285|Avian|A/chicken/Jilin/0519/2012|H9N2|2012-05-19|Eurasia|China
EPIISL175868|Avian|A/chicken/Shenzhen/354/2013|H9N2|2013-12-10|Eurasia|China
EPIISL285846|Avian|A/duck/Ibaraki/1/2016|H3N8|2016-01-01|Eurasia|Japan
EPIISL30541|Avian|A/duck/Laos/P0161/2007|H5N1|2007-01-01|Eurasia|Laos
EPIISL89935|Avian|A/duck/Hubei/126/1985|H7N8|1985-01-01|Eurasia|China
EPIISL156384|Avian|A/softbill/California/13907-21/1994|H7N1|1994-02-22|N_America|USA
EPIISL22894|Avian|A/duck/Vietnam/NCVD-59/2007|H5N1|2007-07-01|Eurasia|Vietnam
EPIISL96863|Avian|A/duck/Zhejiang/2245/2011|H5N1|2011-02-01|Eurasia|China
EPIISL179835|Avian|A/duck/Jiangxi/34884/2013|H7N3|2013-12-23|Eurasia|China
EPIISL702992|Avian|A/duck/China/F1473-2/2016|H6N2|2016-11-01|Eurasia|China
EPIISL9572772|Avian|A/duck/Vietnam/HN6425/2020|H3N2|2020-07-03|Eurasia|Vietnam
EPIISL10084|Avian|A/chicken/Taiwan/0320/02|H6N1|2002-01-01|Eurasia|Taiwan
EPIISL99604|Avian|A/whistling-swan/Shimane/580/2002|H5N3|2002-01-01|Eurasia|Japan
EPIISL89568|Avian|A/Muscovy-duck/Vietnam/G33/2007|H6N2|2007-09-01|Eurasia|Vietnam
EPIISL168478|Avian|A/pigeon/Guangxi/020P/2009|H3N6|2009-05-15|Eurasia|China
EPIISL196426|Avian|A/duck/Vietnam/HU1-1501/2014|H3N2|2014-09-01|Eurasia|Vietnam
EPIISL293506|Avian|A/duck/Hokkaido/491003/2014|H4N2|2014-10-28|Eurasia|Japan
EPIISL201798|Avian|A/goose/Guangdong/s13124/2013|H5N8|2013-12-12|Eurasia|China
EPIISL199196|Avian|A/goose/Shandong/04-22-GT/2015-H5N2-|H5N2|2015-04-22|Eurasia|China
EPIISL253030|Avian|A/chicken/Zhejiang/209/2016|H5N2|2016-01-31|Eurasia|China
EPIISL4032194|Avian|A/chicken/Changhua/15040036-1/2015|H5N8|2015-04-23|Eurasia|Taiwan
EPIISL146319|Avian|A/duck/Jiangxi/11278/2009|H11N9|2009-01-01|Eurasia|China
EPIISL238017|Avian|A/duck/Chiba/1/2010|H12N5|2010-01-01|Eurasia|Japan
EPIISL206834|Avian|A/duck/Hunan/S2046/2011|H4N2|2011-06-03|Eurasia|China
EPIISL143950|Avian|A/duck/Hunan/S4443/2011|H11N9|2011-11-13|Eurasia|China
EPIISL333105|Avian|A/duck/Bangladesh/20D678/2016|H3N8|2016-07-22|Eurasia|Bangladesh
EPIISL15644|Avian|A/chicken/Shantou/3744/2003|H5N1|2003-01-01|Eurasia|China
EPIISL78007|Avian|A/chicken/Xinjiang/54/2005|H5N1|2005-01-01|Eurasia|China
EPIISL77997|Avian|A/chicken/Shandong/A-10/2006|H5N1|2006-01-01|Eurasia|China
EPIISL77993|Avian|A/chicken/Liaoning/A-1/2007|H5N1|2007-01-01|Eurasia|China
EPIISL77978|Avian|A/bar-headed-goose/Qinghai/1-HVRI/2006|H5N1|2006-01-01|Eurasia|China
EPIISL136164|Avian|A/duck/Vietnam/NCVD-885/2010|H5N1|2010-01-01|Eurasia|Vietnam
EPIISL143155|Avian|A/duck/Quanh-Ninh/21/2013|H5N1|2013-04-10|Eurasia|Vietnam
EPIISL295147|Avian|A/chicken/Anhui/QD1/2014|H5N1|2014-02-27|Eurasia|China
EPIISL235199|Avian|A/duck/Zhejiang/6DK19-MA/2013|H5N2|2013-01-01|Eurasia|China
EPIISL245297|Avian|A/duck/Vietnam/NCVD-0033/2013|H5N1|2013-02-05|Eurasia|Vietnam
EPIISL295813|Avian|A/duck/Vietnam/HU5-1571/2016|H5N1|2016-08-15|Eurasia|Vietnam
EPIISL389112|Avian|A/chicken/Ha-Tinh/18VTC/2015|H5N1|2015-09-01|Eurasia|Vietnam
EPIISL95811|Avian|A/duck/Lao/986/2010|H5N1|2010-03-01|Eurasia|Laos
EPIISL143947|Avian|A/duck/Hunan/S4150/2011|H5N1|2011-11-11|Eurasia|China
EPIISL195633|Avian|A/turkey/India/10CA04/2012|H5N1|2012-10-19|Eurasia|India
EPIISL151729|Avian|A/duck/Bangladesh/19097/2013|H5N1|2013-02-14|Eurasia|Bangladesh
EPIISL257010|Avian|A/duck/Bangladesh/22811/2014|H5N1|2014-06-22|Eurasia|Bangladesh
EPIISL25511|Avian|A/chicken/Suphanburi/NIAH7540/2004|H5N1|2004-01-01|Eurasia|Thailand
EPIISL80699|Avian|A/duck/Vietnam/NCVD-379/2009|H5N1|2009-01-01|Eurasia|Vietnam
EPIISL3891|Avian|A/duck/Fujian/19/2000|H5N1|2000-01-01|Eurasia|China
EPIISL67747|Avian|A/duck/Hubei/wg/2002|H5N1|2002-01-01|Eurasia|China
EPIISL146270|Avian|A/chicken/Hong-Kong/SSP492/2005|H9N2|2005-01-01|Eurasia|Hong-Kong
EPIISL146294|Avian|A/chicken/Hong-Kong/FY85/2008|H9N2|2008-01-01|Eurasia|Hong-Kong
EPIISL13021|Avian|A/bird/Guangxi/H1/2006|H9N2|2006-01-01|Eurasia|China
EPIISL150412|Avian|A/chicken/Shandong/251/2007|H9N2|2007-07-05|Eurasia|China
EPIISL76661|Avian|A/chicken/Hebei/A/2007|H9N2|2007-11-01|Eurasia|China
EPIISL408223|Avian|A/chicken/Vietnam/Raho6-17S-1863/2017|H9Nx|2017-08-07|Eurasia|Vietnam
EPIISL291112|Avian|A/duck/Chiba/21/06|H11N9|2006-01-01|Eurasia|Japan
EPIISL149881|Avian|A/northern-shoveler/Mongolia/977V/2009|H3N8|2009-09-15|Eurasia|Mongolia
EPIISL366885|Avian|A/duck/Buryatia/664-5465/1988|H3N1|1988-08-01|Eurasia|Russia
EPIISL68664|Avian|A/chicken/Hubei/wj/1997|H5N1|1997-01-01|Eurasia|China
EPIISL25201|Avian|A/turkey/NC/17026/1988|H1N1|1988-01-01|N_America|USA
EPIISL22556|Avian|A/turkey/IA/21089-3/1992|H1N1|1992-01-01|N_America|USA
EPIISL69993|Avian|A/turkey/MN/3/1979|H10N7|1979-01-01|N_America|USA
EPIISL99403|Avian|A/lesser-scaup/Alberta/206/1995|H3N8|1995-08-12|N_America|Canada
EPIISL161828|Avian|A/Adelie-penguin/Antarctica/178/2013|H11N2|2013-02-02|Antarctica|Antarctica
EPIISL503089|Avian|A/chinstrap-penguin/Antarctica/HP04/2018|H11N2|2018-08-01|S_America|Antarctica
EPIISL4061537|Avian|A/chinstrap-penguin/Cape-Shirreff/P19S/2017|H11N2|2017-01-27|S_America|Chile
EPIISL4061536|Avian|A/chinstrap-penguin/Cape-Shirreff/P36S/2017|H11N2|2017-01-21|S_America|Chile
EPIISL22549|Avian|A/goose/OH/22911-2/1986|H5N2|1986-01-01|N_America|USA
EPIISL22507|Avian|A/chicken/NY/12004-3/1987|H5N2|1987-01-01|N_America|USA
EPIISL70131|Avian|A/turkey/Wisconsin/1/1966|H9N2|1966-01-01|N_America|USA
EPIISL22494|Avian|A/turkey/CO/118899/1979|H5N2|1979-01-01|N_America|USA
EPIISL1078|Avian|A/Chicken/New-York/4447-7/94|H7N2|1994-01-01|N_America|USA
EPIISL131445|Avian|A/gull/Delaware-Bay/18/2000|H6N1|2000-05-14|N_America|USA
EPIISL5783|Avian|A/pintail-duck/Alberta/1360/1979|H6N2|1979-08-25|N_America|Canada
EPIISL5803|Avian|A/redhead-duck/Alberta/357/1983|H11N9|1983-08-07|N_America|Canada
EPIISL8808|Avian|A/canvasback-duck/ALB/102/1976|H3N6|1976-08-13|N_America|Canada
EPIISL4509|Avian|A/guillemot/Sweden/3/00|H6N2|2000-01-01|Eurasia|Sweden
EPIISL30047|Avian|A/mallard/California/7766/2008|H4N6|2008-10-08|N_America|USA
EPIISL3466|Avian|A/chukar/MN/14591-7/1998|H5N2|1998-01-01|N_America|USA
EPIISL68532|Avian|A/mallard/Minnesota/192/1999|H4N6|1999-01-01|N_America|USA
EPIISL61670|Avian|A/turkey/Chile/28317-6504-3/2009|H1N1|2009-08-17|S_America|Chile
EPIISL99404|Avian|A/pintail/Alberta/114/1995|H3N8|1995-08-07|N_America|Canada
EPIISL138100|Avian|A/mallard/Alberta/90/1997|H10N7|1997-07-31|N_America|Canada
EPIISL141309|Avian|A/mallard/Minnesota/355785/2000|H11N2|2000-01-01|N_America|USA
EPIISL68435|Avian|A/ruddy-turnstone/New-Jersey/1143/2000|H10N7|2000-01-01|N_America|USA
EPIISL11503|Avian|A/turkey/Utah/24721-10/1995|H7N3|1995-01-01|N_America|USA
EPIISL99469|Avian|A/blue-winged-teal/Alberta/121/1990|H4N6|1990-08-27|N_America|Canada
EPIISL141297|Avian|A/blue-winged-teal/Louisiana/3B/1986|H4N8|1986-01-01|N_America|USA
EPIISL379549|Avian|A/duck/Alaska/2333/1992|H4N6|1992-08-01|N_America|USA
EPIISL99405|Avian|A/mallard/Alberta/43/1995|H4N6|1995-08-05|N_America|Canada
EPIISL118876|Avian|A/chicken/New-Jersey/16264-16/1995|H2N2|1994-10-25|N_America|USA
EPIISL99424|Avian|A/ruddy-turnstone/Delaware-Bay/185/1994|HxNx|1994-05-22|N_America|USA
EPIISL118879|Avian|A/chicken/New-Jersey/8695-5/1994|H2N2|1995-01-18|N_America|USA
EPIISL68709|Avian|A/chicken/Puebla/28159-474/1995|H5N2|1995-01-01|N_America|Mexico
EPIISL68017|Avian|A/chicken/El-Salvador/102711-2/2001|H5N2|2001-01-01|N_America|El-Salvador
EPIISL174475|Avian|A/American-black-duck/Maine/44411/532/2008|H3N8|2008-01-01|N_America|USA
EPIISL216376|Avian|A/mallard/Maryland/10OS2293/2010|H11N9|2010-01-02|N_America|USA
EPIISL4055|Avian|A/mallard/Alberta/202/1996|H2N5|1996-01-01|N_America|Canada
EPIISL12530|Avian|A/mallard/MN/113/2000|H5N2|2000-01-01|N_America|USA
EPIISL12572|Avian|A/mallard/MD/403/2002|H1N1|2002-01-01|N_America|USA
EPIISL5616|Avian|A/pintail/Alaska/53/2005|H3N6|2005-08-08|N_America|USA
EPIISL85118|Avian|A/duck/Interior-Alaska/7MP1570/2007|H4N6|2007-09-01|N_America|USA
EPIISL141208|Avian|A/mallard/Minnesota/AI09-2749/2009|HxNx|2009-09-04|N_America|USA
EPIISL222148|Avian|A/mallard/Southcentral-Alaska/12ML00974/2014|H3N8|2014-09-19|N_America|USA
EPIISL131740|Avian|A/mallard/Nova-Scotia/02286/2007|H7N4|2007-08-21|N_America|Canada
EPIISL138061|Avian|A/ruddy-turnstone/Delaware-Bay/2764/1987|H10N7|1987-05-20|N_America|USA
EPIISL131692|Avian|A/ruddy-turnstone/Delaware-Bay/522/1988|H11Nx|1988-05-15|N_America|USA
EPIISL8918|Avian|A/semi-palmated-sandpiper/Brazil/43/1990|H2N1|1990-04-18|S_America|Brazil
EPIISL5558|Avian|A/mallard/Ohio/171/1990|H1N1|1990-10-18|N_America|USA
EPIISL69870|Avian|A/duck/Alberta/286/1978|H4N8|1978-01-01|N_America|Canada
EPIISL12517|Avian|A/blue-goose/WI/711/1975|H5N2|1975-01-01|N_America|USA
EPIISL76423|Avian|A/duck/Shantou/83/2000|H6N2|2000-01-01|Eurasia|China
EPIISL8729|Avian|A/blue-winged-teal/ALB/48/1978|H6N5|1978-08-07|N_America|Canada
EPIISL5868|Avian|A/mallard-duck/New-York/6861/1978|H1N5|1978-08-01|N_America|USA
EPIISL99478|Avian|A/blue-winged-teal/Alberta/427/1986|H4N6|1986-08-15|N_America|Canada
EPIISL68942|Avian|A/duck/LA/32M/1987|H6N2|1987-01-01|N_America|USA
EPIISL8867|Avian|A/mallard/Alberta/194/1992|H8N4|1992-12-01|N_America|Canada
EPIISL12547|Avian|A/shorebird/DE/1346/2001|H5N7|2001-01-01|N_America|USA
EPIISL64887|Avian|A/mallard/British-Columbia/07826/2005|H5N2|2005-08-30|N_America|Canada
EPIISL87499|Avian|A/pintail/Alaska/314/2005|HxNx|2005-08-11|N_America|USA
EPIISL23356|Avian|A/emu/TX/25414/1995|H7N2|1995-01-01|N_America|USA
EPIISL20803|Avian|A/pheasant/NJ/9804570/1998|H5N2|1998-01-01|N_America|USA
EPIISL6513|Avian|A/green-winged-teal/Ohio/81/1999|H11N2|1999-01-01|N_America|USA
EPIISL224871|Avian|A/white-faced-whistling-duck/Colombia/1/2011|H5N2|2011-04-11|S_America|Colombia
EPIISL224872|Avian|A/black-bellied-whistling-duck/Colombia/1/2011|H5N2|2011-04-13|S_America|Colombia
EPIISL68638|Avian|A/mallard/Minnesota/95/1998|H4N2|1998-01-01|N_America|USA
OL601968|Avian|A/Whimbrel/Peru/M5/2019|H6N8|2019-05-05|S_America|Peru
EPIISL294022|Avian|A/Northern-shoveler/Mississippi/16OS6142/2016|H7N3|2016-12-20|N_America|USA
EPIISL378265|Avian|A/Green-Winged-Teal/California/D1716620/2017|H11N2|2017-12-12|N_America|USA
EPIISL327595|Avian|A/whimbrel/Chile/C20147/2016|H13N9|2016-12-13|S_America|Chile
EPIISL327600|Avian|A/whimbrel/Chile/C20073/2016|H13N9|2016-12-13|S_America|Chile
EPIISL327619|Avian|A/black-skimmer/Chile/C20142/2016|H13N9|2016-12-13|S_America|Chile
EPIISL327622|Avian|A/black-skimmer/Chile/C20140/2016|H13N9|2016-12-13|S_America|Chile
EPIISL327620|Avian|A/black-skimmer/Chile/C20124/2016|H13N9|2016-12-13|S_America|Chile
EPIISL327621|Avian|A/black-skimmer/Chile/C20123/2016|H13N9|2016-12-13|S_America|Chile
EPIISL327610|Avian|A/elegant-tern/Chile/C20085/2016|H13N9|2016-12-13|S_America|Chile
EPIISL327599|Avian|A/whimbrel/Chile/C20075/2016|H13N9|2016-12-13|S_America|Chile
EPIISL327611|Avian|A/elegant-tern/Chile/C20093/2016|H13N9|2016-12-13|S_America|Chile
EPIISL327626|Avian|A/black-skimmer/Chile/C20084/2016|H13N9|2016-12-13|S_America|Chile
EPIISL327598|Avian|A/whimbrel/Chile/C20106/2016|H13N9|2016-12-13|S_America|Chile
EPIISL327597|Avian|A/whimbrel/Chile/C20144/2016|H13N9|2016-12-13|S_America|Chile
EPIISL327623|Avian|A/black-skimmer/Chile/C20108/2016|H13N9|2016-12-13|S_America|Chile
EPIISL327609|Avian|A/kelp-gull/Chile/C20137/2016|H13N9|2016-12-13|S_America|Chile
EPIISL327627|Avian|A/black-skimmer/Chile/C20077/2016|H13N9|2016-12-13|S_America|Chile
EPIISL131754|Avian|A/American-black-duck/New-Brunswick/03511/2009|H4N6|2009-09-10|N_America|Canada
EPIISL135126|Avian|A/northern-shoveler/California/138/2012|H1N1|2012-01-07|N_America|USA
EPIISL230634|Avian|A/chinstrap-penguin/Antarctica/B04/2015|H5N5|2015-01-16|Antarctica|Antarctica
EPIISL158545|Avian|A/mallard/Arkansas/12OS061/2012|H1N9|2012-01-14|N_America|USA
EPIISL257131|Avian|A/blue-winged-teal/Guatemala/CIP049H109-38/2012|H3N8|2012-11-16|N_America|Guatemala
EPIISL254693|Avian|A/northern-shoveler/California/AH0007019/2014|H7N3|2014-03-28|N_America|USA
EPIISL273386|Avian|A/mallard/Idaho/UGAI16-1941/2016|HxNx|2016-08-18|N_America|USA
EPIISL129880|Avian|A/chicken/Jalisco/12283/2012|H7N3|2012-06-22|N_America|Mexico
EPIISL504968|Avian|A/chicken/Mexico/Jalisco-CPA-06078-19/2019|H7N3|2019-06-23|N_America|Mexico
EPIISL206313|Avian|A/American-green-winged-teal/Colorado/A00551331/2007|H7N3|2007-11-10|N_America|USA
EPIISL220038|Avian|A/blue-winged-teal/Louisiana/AI10-3481/2010|H3N8|2010-09-14|N_America|USA
EPIISL79758|Avian|A/wild-bird/Minnesota/459254-5/2006|H5N2|2006-01-01|N_America|USA
EPIISL80899|Avian|A/Northern-shoveler/Washington/467923/2006|H5N2|2006-01-01|N_America|USA
EPIISL75694|Avian|A/blue-winged-teal/Texas/Sg-00076/2007|H4N6|2007-09-16|N_America|USA
EPIISL25498|Avian|A/least-sandpiper/South-Central-Alaska/1/2007|H4N8|2007-05-09|N_America|USA
EPIISL84943|Avian|A/blue-winged-teal/Louisiana/Sg-00093/2007|H10N7|2007-09-15|N_America|USA
EPIISL141194|Avian|A/green-winged-teal/Minnesota/Sg-01073/2008|H6N2|2008-11-09|N_America|USA
EPIISL158445|Avian|A/mallard/Illinois/11OS5582/2011|H1N1|2011-11-12|N_America|USA
EPIISL14870905|Avian|A/chicken/Jalisco/CPA-03607-19/2019|H5N2|2019-03-05|N_America|Mexico
EPIISL14867155|Avian|A/chicken/Aguascalientes/CPA-08115-19/2019|H5N2|2019-05-13|N_America|Mexico
EPIISL14867159|Avian|A/chicken/Aguascallientes/CPA-08331-19/2019|H5N2|2019-05-15|N_America|Mexico
EPIISL14870917|Avian|A/chicken/Jalisco/CPA-06811-19/2019|H5N2|2019-04-23|N_America|Mexico
EPIISL22639|Avian|A/mallard/California/HKWF1971/2007|H7N7|2007-12-23|N_America|USA
EPIISL397677|Avian|A/ruddy-turnstone/New-Jersey/AI13-2623/2013|H10N9|2013-05-15|N_America|USA
EPIISL189567|Avian|A/northern-shoveler/Missouri/12OS5807/2012|HxNx|2012-12-10|N_America|USA
EPIISL84965|Avian|A/blue-winged-teal/Texas/Sg-00208/2007|HxNx|2007-09-16|N_America|USA
EPIISL137722|Avian|A/American-black-duck/New-Brunswick/00321/2010|H1N1|2010-08-08|N_America|Canada
EPIISL137881|Avian|A/mallard/Alberta/62/2004|H10N7|2004-07-03|N_America|Canada
EPIISL79750|Avian|A/avian/Colorado/456648/2006|H5N8|2006-01-01|N_America|USA
EPIISL82493|Avian|A/northern-shoveler/Washington/44249-603/2006|H6N1|2006-10-26|N_America|USA
EPIISL118566|Avian|A/mallard/Alberta/297/2007|H2N9|2007-08-04|N_America|Canada
EPIISL141377|Avian|A/northern-pintail/Texas/421716/2001|H1N1|2001-02-12|N_America|USA
EPIISL79780|Avian|A/mallard/Arkansas/473507-1/2006|H5N2|2006-01-01|N_America|USA
EPIISL84644|Avian|A/northern-shoveler/Interior-Alaska/7MP1649/2007|H3N8|2007-09-02|N_America|USA
EPIISL63641|Avian|A/turkey/VA/505477-18/2007|H5N1|2007-01-01|N_America|USA
EPIISL278062|Avian|A/green-winged-teal/Mexico-Sonora/701/2008|H11N3|2008-12-13|N_America|Mexico
EPIISL158444|Avian|A/mallard/Illinois/11OS5576/2011|H5N3|2011-11-12|N_America|USA
EPIISL230077|Avian|A/gadwall/California/COL039/2014|H6N1|2014-10-18|N_America|USA
EPIISL189478|Avian|A/redhead/Ohio/13OS0507/2013|H10N7|2013-02-10|N_America|USA
EPIISL134908|Avian|A/northern-shoveler/Illinois/10OS3632/2010|HxNx|2010-10-31|N_America|USA
EPIISL158439|Avian|A/northern-pintail/Wisconsin/11OS4111/2011|H6N2|2011-10-16|N_America|USA
EPIISL230085|Avian|A/American-wigeon/California/COL041/2014|H5N2|2014-10-18|N_America|USA
EPIISL216661|Avian|A/mallard/Maryland/09OS1127/2009|HxNx|2009-07-31|N_America|USA
EPIISL220049|Avian|A/blue-winged-teal/Texas/AI10-3828/2010|H10N7|2010-09-18|N_America|USA
EPIISL161506|Avian|A/ruddy-turnstone/Ilha-de-Canelas/A08/2008|H11N9|2008-11-25|S_America|Brazil
EPIISL161507|Avian|A/ruddy-turnstone/Ilha-de-Canelas/A17/2008|H11N9|2008-11-25|S_America|Brazil
EPIISL161508|Avian|A/ruddy-turnstone/Ilha-de-Canelas/A51/2008|H11N9|2008-11-01|S_America|Brazil
EPIISL64889|Avian|A/mallard/California/GL30/2005|H4N6|2005-08-20|N_America|USA
EPIISL138035|Avian|A/mallard/Interior-Alaska/9BM8524R0/2009|H3N1|2009-01-01|N_America|USA
EPIISL206388|Avian|A/northern-shoveler/Utah/A00374996/2007|H7N3|2007-12-15|N_America|USA
EPIISL131733|Avian|A/mallard/Nova-Scotia/02238/2007|H4N6|2007-01-01|N_America|Canada
EPIISL131451|Avian|A/shorebird/Delaware-Bay/124/2001|H6N2|2001-05-17|N_America|USA
EPIISL6953|Avian|A/pintail/Alaska/49/2005|H3N8|2005-08-08|N_America|USA
EPIISL68739|Avian|A/quail/Arkansas/16309-2/1994|H7N3|1994-01-01|N_America|USA
EPIISL13593|Avian|A/chicken/CA/6643/2001|H6N2|2001-01-01|N_America|USA
EPIISL13594|Avian|A/Japanese-quail/CA/K0401010/2004|H6N2|2004-01-01|N_America|USA
EPIISL64834|Avian|A/chicken/New-York/11678-5/2005|H7N2|2005-02-02|N_America|USA
EPIISL22998|Avian|A/chicken/New-York/88291-6/2005|H7N2|2005-07-20|N_America|USA
EPIISL141376|Avian|A/mallard/Minnesota/355779/2000|H5N2|2000-01-01|N_America|USA
EPIISL8779|Avian|A/mallard/Alberta/209/2003|H10N7|2003-08-07|N_America|Canada
EPIISL87512|Avian|A/mallard/Maryland/715/2005|HxNx|2005-06-27|N_America|USA
EPIISL8898|Avian|A/mallard/ALB/5/1995|H10N1|1995-08-01|N_America|Canada
EPIISL131419|Avian|A/ruddy-turnstone/Delaware-Bay/203/1996|H6N2|1996-05-15|N_America|USA
EPIISL85222|Avian|A/northern-pintail/Interior-Alaska/6MP0804/2006|HxNx|2006-08-11|N_America|USA
EPIISL89561|Avian|A/blue-winged-teal/Ohio/1850/2006|H4N6|2006-01-01|N_America|USA
EPIISL79779|Avian|A/mallard/Arkansas/473507-9/2006|H5N2|2006-01-01|N_America|USA
EPIISL257260|Avian|A/northern-pintail/Alaska/687/2012|H3N8|2012-10-05|N_America|USA
EPIISL257303|Avian|A/green-winged-teal/Alaska/UGAI15-6067/2015|H8N4|2015-09-06|N_America|USA
EPIISL85288|Avian|A/northern-pintail/Interior-Alaska/8MP0073R2/2008|HxN4|2008-08-06|N_America|USA
EPIISL63659|Avian|A/northern-shoveler/Interior-Alaska/1/2007|H4N6|2007-09-01|N_America|USA
EPIISL326975|Avian|A/whimbrel/Chile/C10834/2016|H13N2|2016-04-27|S_America|Chile
EPIISL326973|Avian|A/whimbrel/Chile/C12523/2016|H13N2|2016-05-31|S_America|Chile
EPIISL326965|Avian|A/kelp-gull/Chile/C12508/2016|H13N2|2016-05-31|S_America|Chile
EPIISL327601|Avian|A/kelp-gull/Chile/C8939/2016|H13N2|2016-03-15|S_America|Chile
EPIISL327606|Avian|A/kelp-gull/Chile/C8602/2016|H13N2|2016-03-10|S_America|Chile
EPIISL327604|Avian|A/kelp-gull/Chile/C8595/2016|H13N2|2016-03-10|S_America|Chile
EPIISL327602|Avian|A/kelp-gull/Chile/C8609/2016|H13N2|2016-03-10|S_America|Chile
EPIISL701557|Avian|A/Northern-Pintail/Washington/AH0042510I-1-A/2015|H9N2|2015-12-01|N_America|USA
EPIISL16013752|Avian|A/Pelican/Venezuela/Pel3/2022|H5N1|2022-11-25|S_America|Venezuela
EPIISL16854394|Avian|A/Pelecanus-occidentalis/Venezuela/3S1/2022|H5N1|2022-11-25|S_America|Venezuela
EPIISL17353508|Avian|A/chicken/Choco/ICA-3502/2022|H5N1|2022-11-13|S_America|Colombia
EPIISL17353839|Avian|A/duck/Choco/ICA-3501/2022|H5N1|2022-10-09|S_America|Colombia
EPIISL17353509|Avian|A/chicken/Choco/ICA-3504/2022|H5N1|2022-11-01|S_America|Colombia
EPIISL4061168|Avian|A/ruddy-turnstone/Delaware-Bay/327/2020|H7N9|2020-05-29|N_America|USA
EPIISL63514|Avian|A/glaucous-gull/Wisconsin/486108-4/2007|H5N9|2007-01-01|N_America|USA
EPIISL231640|Avian|A/black-headed-gull/Kamchatka/007/2015|H13N6|2015-09-20|Eurasia|Russia
EPIISL208442|Avian|A/glaucous-winged-gull/Southcentral-Alaska/11JR02474/2011|H13N6|2011-08-29|N_America|USA
OL355040|Avian|A/Kelp_gull/Peru/M8/2019|H13N6|2019-10-17|S_America|Peru
EPIISL373057|Avian|A/laughing-gull/Delaware-Bay/451/2018|H13N6|2018-05-22|N_America|USA
EPIISL327607|Avian|A/kelp-gull/Chile/C27733/2017|H13N8|2017-06-23|S_America|Chile
EPIISL327624|Avian|A/black-skimmer/Chile/C20057/2016|H13N8|2016-12-13|S_America|Chile
EPIISL327625|Avian|A/black-skimmer/Chile/C20100/2016|H13N9|2016-12-13|S_America|Chile
EPIISL82488|Avian|A/northern-shoveler/Washington/44249-690/2006|H7N8|2006-11-07|N_America|USA
EPIISL141138|Avian|A/mallard/North-Dakota/Sg-00703/2008|H12N4|2008-09-02|N_America|USA
EPIISL133605|Avian|A/mallard/Ohio/11OS2213/2011|H11N2|2011-08-19|N_America|USA
EPIISL369367|Avian|A/mallard/California/UCD1357/2017|H3N8|2017-08-02|N_America|USA
EPIISL378262|Avian|A/Cinnamon-Teal/California/D1714969/2017|H6N2|2017-11-07|N_America|USA
EPIISL376212|Avian|A/American-green-winged-teal/Illinois/17OS2545/2017|H4N6|2017-09-23|N_America|USA
EPIISL14767313|Avian|A/emperor-goose/Alaska/AK18-109/2018|H7N3|2018-09-15|N_America|USA
EPIISL701646|Avian|A/American-Green-winged-Teal/Ohio/17OS2020/2017|H4N6|2017-09-11|N_America|USA
EPIISL150138|Avian|A/mallard/California/2755/2012|H2N7|2012-07-11|N_America|USA
EPIISL95426|Avian|A/mallard/Wisconsin/1534/2009|H6N8|2009-08-18|N_America|USA
EPIISL254790|Avian|A/mallard/Idaho/AH0011459/2015|H3N8|2015-08-23|N_America|USA
EPIISL95424|Avian|A/lesser-scaup/Wisconsin/3964/2009|H10N3|2009-11-23|N_America|USA
EPIISL326953|Avian|A/dolphin-gull/Chile/C10783/2016|H16N3|2016-04-27|S_America|Chile
EPIISL326959|Avian|A/kelp-gull/Chile/C10779/2016|H16N3|2016-04-27|S_America|Chile
EPIISL326967|Avian|A/kelp-gull/Chile/C10579/2016|H16N3|2016-04-22|S_America|Chile
EPIISL154832|Avian|A/wild-bird/Chile/1805/2008|H5N9|2008-01-21|S_America|Chile
EPIISL94205|Avian|A/American-wigeon/California/8352/2008|H12N5|2008-10-19|N_America|USA
OL355023|Avian|A/Mallard/Peru/M6/2019|H2N6|2019-12-27|S_America|Peru
EPIISL6795365|Avian|A/Mallard/Peru/M6/2019|H2N6|2019-12-27|S_America|Peru
EPIISL257693|Avian|A/mallard/Ohio/15OS5921/2015|HxNx|2015-11-14|N_America|USA
EPIISL328433|Avian|A/turkey/Wisconsin/17-007146-1/2017|H5N2|2017-03-02|N_America|USA
EPIISL393470|Avian|A/Blue-winged-Teal/Ohio/18OS1716/2018|H4N6|2018-09-06|N_America|USA
EPIISL129923|Avian|A/mallard/California/1154/2010|H4N6|2010-07-27|N_America|USA
EPIISL134989|Avian|A/mallard/Wisconsin/10OS3232/2010|HxNx|2010-11-12|N_America|USA
EPIISL393478|Avian|A/Mallard/Ohio/18OS4664/2018|H6N1|2018-11-24|N_America|USA
EPIISL181055|Avian|A/mallard/Maryland/13OS3020/2014|H6N8|2014-01-11|N_America|USA
EPIISL245470|Avian|A/turkey/Connecticut/15-009905-1/2015|H2N2|2015-03-25|N_America|USA
EPIISL245516|Avian|A/quail/Connecticut/16-016726-1/2016|H2N2|2016-05-20|N_America|USA
EPIISL502704|Avian|A/mallard/Maine/UGAI16-5426/2016|H4N6|2016-09-13|N_America|USA
EPIISL502646|Avian|A/American-black-duck/Maine/UGAI16-5466/2016|H9N9|2016-09-19|N_America|USA
EPIISL366390|Avian|A/mallard/Alberta/278/2018|H4N6|2018-08-12|N_America|Canada
EPIISL252197|Avian|A/glaucous-winged-gull/Southcentral-Alaska/15MB01610/2015|H13N6|2015-08-25|N_America|USA
EPIISL378269|Avian|A/Mallard/California/D1711170/2017|H11N9|2017-08-08|N_America|USA
EPIISL14767435|Avian|A/northern-pintail/Alaska/AK19-162E-T1/2019|HxNx|2019-09-28|N_America|USA
EPIISL18058051|Avian|A/white-rumped-sandpiper/Goias/RS1193/2012|H2N2|2012-04-01|S_America|Brazil
EPIISL502716|Avian|A/mallard/Maryland/UGAI15-7902/2015|H6N2|2015-10-20|N_America|USA
EPIISL393474|Avian|A/Mallard/Ohio/18OS1280/2018|H7N1|2018-04-11|N_America|USA
EPIISL701571|Avian|A/Blue-winged-Teal/North-Carolina/AH0114567I-1-A/2017|H4N6|2017-12-01|N_America|USA
EPIISL14777727|Avian|A/Ruddy-Turnstone/Delaware/452/2021|H11N1|2021-06-01|N_America|USA
EPIISL220215|Avian|A/blue-winged-teal/Texas/AI12-3737/2012|H11N9|2012-09-16|N_America|USA
EPIISL215553|Avian|A/bufflehead/Alaska/512/2014|H4N8|2014-10-16|N_America|USA
EPIISL14767444|Avian|A/northern-pintail/Alaska/AK19-187E-T1/2019|H6N5|2019-09-29|N_America|USA
EPIISL393439|Avian|A/Common-Goldeneye/Wisconsin/18OS3315/2018|H11N9|2018-11-14|N_America|USA
EPIISL707104|Avian|A/Mallard-duck/Alberta/504/2019|H3N6|2019-08-22|N_America|Canada
EPIISL294071|Avian|A/green-winged-teal/Mississippi/16OS6098/2016|H11N9|2016-12-20|N_America|USA
EPIISL328300|Avian|A/mallard/Alberta/72/2017|HxNx|2017-08-12|N_America|Canada
EPIISL158587|Avian|A/American-green-winged-teal/Mississippi/12OS191/2012|H5N3|2012-01-16|N_America|USA
EPIISL294016|Avian|A/Northern-shoveler/Missouri/16OS6248/2016|H14N7|2016-12-21|N_America|USA
OL602181|Avian|A/Franklins_gull/Peru/M9/2019|H6N2|2019-12-19|S_America|Peru
EPIISL253673|Avian|A/bufflehead/Illinois/14OS3609/2014|H4N8|2014-11-16|N_America|USA
EPIISL222695|Avian|A/American-oystercatcher/Chile/C1307/2015|H9N2|2015-09-25|S_America|Chile
EPIISL222694|Avian|A/gray-plover/Chile/C1313/2015|H9N7|2015-09-25|S_America|Chile
EPIISL326970|Avian|A/red-shoveler/Chile/C14653/2016|H11N9|2016-08-16|S_America|Chile
EPIISL148237|Avian|A/bufflehead/Maine/338/2011|H4N8|2011-12-06|N_America|USA
EPIISL221436|Avian|A/helmeted-guineafowl/Colombia/2440/2015|H11N2|2015-03-25|S_America|Colombia
EPIISL224870|Avian|A/helmeted-guineafowl/Colombia/2/2015|H11N2|2015-03-25|S_America|Colombia
EPIISL225001|Avian|A/black-necked-stilt/Chile/1/2013|H11N9|2013-10-24|S_America|Chile
EPIISL224874|Avian|A/black-necked-stilt/Chile/3/2013|H11N9|2013-10-24|S_America|Chile
EPIISL225000|Avian|A/black-necked-stilt/Chile/2/2013|H11N9|2013-10-24|S_America|Chile
EPIISL224875|Avian|A/black-necked-stilt/Chile/4/2013|H11N9|2013-10-24|S_America|Chile
EPIISL94182|Avian|A/mallard/California/6695/2009|H6N1|2009-10-25|N_America|USA
EPIISL245531|Avian|A/blue-winged-teal/Missouri/15OS4803/2015|H4N6|2015-09-12|N_America|USA
EPIISL95368|Avian|A/American-green-winged-teal/Mississippi/404/2010|HxNx|2010-01-16|N_America|USA
EPIISL253678|Avian|A/northern-shoveler/Mississippi/14OS3712/2015|H7N3|2015-02-12|N_America|USA
EPIISL376299|Avian|A/American-black-duck/Maryland/16OS2661/2017|H7N3|2017-03-13|N_America|USA
EPIISL502740|Avian|A/turkey/North-Carolina/20-007949-001/2020|H7N3|2020-03-09|N_America|USA
EPIISL294026|Avian|A/blue-winged-teal/Ohio/16OS1068/2016|H9N4|2016-09-10|N_America|USA
EPIISL376345|Avian|A/mallard/Ohio/17OS1813/2017|H1N1|2017-08-09|N_America|USA
EPIISL501695|Avian|A/Mallard/Ohio/17OS1781/2017|H3N8|2017-07-01|N_America|USA
EPIISL18058052|Avian|A/white-rumped-sandpiper/Rio-de-Janeiro/PNRJ049/2019|H2N1|2019-04-01|S_America|Brazil
EPIISL294077|Avian|A/mallard-duck/Ohio/16OS4989/2016|H4N8|2016-11-12|N_America|USA
EPIISL501681|Avian|A/Mallard/Ohio/18OS1947/2018|HxNx|2018-07-01|N_America|USA
EPIISL393440|Avian|A/Mallard/Wisconsin/18OS3206/2018|H6N1|2018-11-22|N_America|USA
EPIISL256484|Avian|A/blue-winged-teal/Missouri/15OS5111/2015|H2N9|2015-09-12|N_America|USA
EPIISL16157545|Avian|A/chicken/Ecuador/02/2022|H5N1|2022-11-25|S_America|Ecuador
EPIISL17353507|Avian|A/chicken/Bolivar/ICA-3500/2022|H5N1|2022-11-08|S_America|Colombia
EPIISL17353510|Avian|A/chicken/Cordoba/ICA-3499/2022|H5N1|2022-11-26|S_America|Argentina
EPIISL17885849|Avian|A/black-skimmer/Maule/240379/2023|H5N1|2023-03-06|S_America|Chile
EPIISL17885957|Avian|A/duck/Maule/240466-1/2023|H5N1|2023-03-07|S_America|Chile
EPIISL17885964|Avian|A/turkey/Nuble/240489-1/2023|H5N1|2023-03-07|S_America|Chile
EPIISL17885873|Avian|A/chicken/Nuble/241681-1/2023|H5N1|2023-03-10|S_America|Chile
EPIISL17885869|Avian|A/goose/Araucania/239189-1/2023|H5N1|2023-02-28|S_America|Chile
EPIISL17885949|Avian|A/chicken/Araucania/240481-1/2023|H5N1|2023-03-07|S_America|Chile
EPIISL17885961|Avian|A/duck/Araucania/240481-2/2023|H5N1|2023-03-07|S_America|Chile
EPIISL17885870|Avian|A/chicken/OHiggins/241252-6/2023|H5N1|2023-03-12|S_America|Chile
EPIISL17885958|Avian|A/chicken/Araucania/239189-2/2023|H5N1|2023-02-28|S_America|Chile
EPIISL17885965|Avian|A/chiloe-wigeon/OHiggins/240893-2/2023|H5N1|2023-03-09|S_America|Chile
EPIISL17885878|Avian|A/chicken/Nuble/239136/2023|H5N1|2023-02-27|S_America|Chile
EPIISL17885987|Avian|A/whimbrel/Valparaiso/239946/2023|H5N1|2023-03-05|S_America|Chile
OQ747866|Avian|A/Belchers_gull/Peru/A267/2022|H5N1|2022-12|S_America|Peru
EPIISL17805986|Avian|A/chicken/Peru/AIS0546/2022|H5N1|2022-12-18|S_America|Peru
EPIISL17885927|Avian|A/pelican/Atacama/229424-2/2022|H5N1|2022-12-22|S_America|Chile
EPIISL17885980|Avian|A/sanderling/Arica-y-Parinacota/230758-1/2022|H5N1|2022-12-30|S_America|Chile
OQ547380|Avian|A/Gallus_gallus/Peru/AIS0546/2022|H5N1|2022-12-18|S_America|Peru
EPIISL16891401|Avian|A/Peruvian-pelican/Chile/C61740/2022|H5N1|2022-12-02|S_America|Chile
EPIISL17885932|Avian|A/pelican/Valparaiso/233418-1/2023|H5N1|2023-01-20|S_America|Chile
EPIISL17885983|Avian|A/pelican/Valparaiso/233450-1/2023|H5N1|2023-01-23|S_America|Chile
EPIISL17885931|Avian|A/pelican/Antofagasta/228246-3/2022|H5N1|2022-12-15|S_America|Chile
EPIISL17885944|Avian|A/pelican/Antofagasta/228244-2/2022|H5N1|2022-12-16|S_America|Chile
EPIISL17885968|Avian|A/turkey-vulture/Valparaiso/230187-1/2022|H5N1|2022-12-31|S_America|Chile
EPIISL17885942|Avian|A/pelican/Tarapaca/227436-2/2022|H5N1|2022-12-09|S_America|Chile
EPIISL17011964|Avian|A/Gull/Chile/7023-2/2022|H5N1|2022-12-07|S_America|Chile
EPIISL17477222|Avian|A/gull/Peru/A267/2022|H5N1|2022-12-01|S_America|Peru
EPIISL17885918|Avian|A/pelican/Nuble/233947-2/2023|H5N1|2023-01-26|S_America|Chile
EPIISL17885973|Avian|A/tern/Maule/238507/2023|H5N1|2023-02-23|S_America|Chile
EPIISL17885972|Avian|A/kelp-gull/Maule/239349/2023|H5N1|2023-03-01|S_America|Chile
EPIISL17885978|Avian|A/sanderling/Arica-y-Parinacota/240265/2023|H5N1|2023-03-03|S_America|Chile
EPIISL17660074|Avian|A/brown-booby/Peru/23-005629-003-original/2022|H5N1|2022-11-11|S_America|Peru
EPIISL17805990|Avian|A/chicken/Peru/AIS0543/2022|H5N1|2022-12-01|S_America|Peru
OQ547364|Avian|A/Gallus_gallus/Peru/AIS0543/2022|H5N1|2022-12-01|S_America|Peru
EPIISL17805989|Avian|A/chicken/Peru/AIS0542/2022|H5N1|2022-12-01|S_America|Peru
OQ547356|Avian|A/Gallus_gallus/Peru/AIS0542/2022|H5N1|2022-12-01|S_America|Peru
EPIISL17885951|Avian|A/gray-gull/Tarapaca/232825-1/2023|H5N1|2023-01-18|S_America|Chile
EPIISL17885924|Avian|A/pelican/Atacama/230158-2/2022|H5N1|2022-12-30|S_America|Chile
EPIISL17805993|Avian|A/chicken/Peru/AIS0547/2022|H5N1|2022-12-28|S_America|Peru
OQ547317|Avian|A/Gallus_gallus/Peru/AIS0547/2022|H5N1|2022-12-28|S_America|Peru
EPIISL17885967|Avian|A/blackish-oystercatcher/OHiggins/240628/2023|H5N1|2023-03-06|S_America|Chile
EPIISL17885948|Avian|A/humboldt-penguin/Coquimbo/239590/2023|H5N1|2023-02-28|S_America|Chile
EPIISL17099964|Avian|A/Pelecanus/Peru/VFAR-140/2022|H5N1|2022-12-01|S_America|Peru
EPIISL17885930|Avian|A/pelican/Valparaiso/233091-1/2023|H5N1|2023-01-20|S_America|Chile
EPIISL17885956|Avian|A/pelican/Valparaiso/233091-2/2023|H5N1|2023-01-20|S_America|Chile
EPIISL17660070|Avian|A/chicken/Peru/23-005607-001-original/2022|H5N1|2022-11-11|S_America|Peru
EPIISL17660071|Avian|A/chicken/Peru/23-005607-002-original/2022|H5N1|2022-11-11|S_America|Peru
OQ547348|Avian|A/Gallus_gallus/Peru/AIS0540/2022|H5N1|2022-11-28|S_America|Peru
EPIISL17805988|Avian|A/chicken/Peru/AIS0540/2022|H5N1|2022-11-28|S_America|Peru
OQ747865|Avian|A/Peruvian_pelican/Peru/A106/2022|H5N1|2022-11|S_America|Peru
EPIISL17477221|Avian|A/pelican/Peru/A106/2022|H5N1|2022-11-01|S_America|Peru
EPIISL17885928|Avian|A/pelican/Antofagasta/228318-1/2022|H5N1|2022-12-16|S_America|Chile
EPIISL17805995|Avian|A/chicken/Peru/AIS0550/2022|H5N1|2022-12-12|S_America|Peru
OQ547412|Avian|A/Gallus_gallus/Peru/AIS0551/2022|H5N1|2022-12-12|S_America|Peru
OQ547404|Avian|A/Gallus_gallus/Peru/AIS0550/2022|H5N1|2022-12-12|S_America|Peru
EPIISL17805991|Avian|A/chicken/Peru/AIS0544/2022|H5N1|2022-12-03|S_America|Peru
OQ547372|Avian|A/Gallus_gallus/Peru/AIS0544/2022|H5N1|2022-12-03|S_America|Peru
EPIISL17353838|Avian|A/chicken/Magdalena/ICA-3503/2022|H5N1|2022-11-18|S_America|Colombia
EPIISL17660073|Avian|A/owl/Peru/23-005629-001-original/2022|H5N1|2022-11-11|S_America|Peru
EPIISL18054500|Avian|A/guanay-cormorant/Peru/PIU-024/2022|H5N1|2022-11-24|S_America|Peru
EPIISL18054507|Avian|A/pelican/Peru/PIU-028/2022|H5N1|2022-11-24|S_America|Peru
EPIISL17973443|Avian|A/wildbird/Ecuador/IC03-4587/2023|H5N1|2023-01-11|S_America|Ecuador
EPIISL17973458|Avian|A/wildbird/Ecuador/IC06-4590/2023|H5N1|2023-01-11|S_America|Ecuador
EPIISL17806000|Avian|A/pelican/Peru/AIS0538/2022|H5N1|2022-11-10|S_America|Peru
EPIISL18054501|Avian|A/sanderling/Peru/PIU-005/2022|H5N1|2022-11-22|S_America|Peru
EPIISL17777527|Avian|A/gull/Peru/LIM-INS-006/2023|H5N1|2023-03-16|S_America|Peru
EPIISL17777530|Avian|A/guanay-cormorant/Peru/CAL-INS-009/2023|H5N1|2023-03-17|S_America|Peru
EPIISL17805994|Avian|A/chicken/Peru/AIS0548/2022|H5N1|2022-12-22|S_America|Peru
OQ547396|Avian|A/Gallus_gallus/Peru/AIS0549/2022|H5N1|2022-12-22|S_America|Peru
OQ547388|Avian|A/Gallus_gallus/Peru/AIS0548/2022|H5N1|2022-12-22|S_America|Peru
EPIISL16891402|Avian|A/black-skimmer/Chile/C61962/2022|H5N1|2022-12-02|S_America|Chile
EPIISL17660072|Avian|A/chicken/Peru/23-005607-003-original/2022|H5N1|2022-11-11|S_America|Peru
EPIISL17805987|Avian|A/chicken/Peru/AIS0539/2022|H5N1|2022-11-18|S_America|Peru
OQ547340|Avian|A/Gallus_gallus/Peru/AIS0539/2022|H5N1|2022-11-18|S_America|Peru
EPIISL17777525|Avian|A/peruvian-booby/Peru/LIM-INS-004/2023|H5N1|2023-04-03|S_America|Peru
EPIISL17777528|Avian|A/peruvian-booby/Peru/CAL-INS-007/2023|H5N1|2023-03-17|S_America|Peru
EPIISL17777529|Avian|A/peruvian-booby/Peru/CAL-INS-008/2023|H5N1|2023-03-17|S_America|Peru
EPIISL18054504|Avian|A/pelican/Peru/PIU-013/2022|H5N1|2022-11-23|S_America|Peru
EPIISL17885877|Avian|A/chicken/Nuble/240155/2023|H5N1|2023-03-06|S_America|Chile
EPIISL17885982|Avian|A/pelican/Valparaiso/234040/2023|H5N1|2023-01-25|S_America|Chile
EPIISL17885912|Avian|A/pelican/OHiggins/233721-1/2023|H5N1|2023-01-24|S_America|Chile
EPIISL17885915|Avian|A/pelican/OHiggins/233663-1/2023|H5N1|2023-01-24|S_America|Chile
EPIISL17885929|Avian|A/pelican/Antofagasta/228272-1/2022|H5N1|2022-12-18|S_America|Chile
EPIISL17885926|Avian|A/pelican/Atacama/229450-2/2022|H5N1|2022-12-26|S_America|Chile
EPIISL17806003|Avian|A/pelican/Peru/AISA0464/2022|H5N1|2022-11-22|S_America|Peru
OQ747864|Avian|A/Belchers_gull/Peru/A102/2022|H5N1|2022-11|S_America|Peru
OQ747863|Avian|A/Peruvian_pelican/Peru/A074/2022|H5N1|2022-11|S_America|Peru
EPIISL17477219|Avian|A/pelican/Peru/A074/2022|H5N1|2022-11-01|S_America|Peru
EPIISL17885971|Avian|A/heron/Antofagasta/228705-2/2022|H5N1|2022-12-20|S_America|Chile
EPIISL18005784|Avian|A/black-crowned-night-heron/Antofagasta/228705-3/2022|H5N1|2022-12-20|S_America|Chile
EPIISL17011958|Avian|A/Gull/Chile/7023-3/2022|H5N1|2022-12-07|S_America|Chile
EPIISL17885970|Avian|A/turkey-vulture/Antofagasta/228252-1/2022|H5N1|2022-12-17|S_America|Chile
OQ747867|Avian|A/American_kestrel/Peru/A273/2022|H5N1|2022-12|S_America|Peru
EPIISL17477220|Avian|A/gull/Peru/A102/2022|H5N1|2022-11-01|S_America|Peru
Pending|Avian|A/yellow-billed-pintail/Argentina/CIP112-2690/2017|H4N6|2017-05-26|S_America|Argentina_
Pending|Avian|A/rosy-billed-pochard/Argentina/CIP112-2796/2017|H4N6|2017-05-27|S_America|Argentina_
Pending|Avian|A/white-cheeked-pintail/Argentina/CIP112-3431/2018|H2N1|2018-06-08|S_America|Argentina_
Pending|Avian|A/ringed-teal/Argentina/CIP112-2939/2017|H9N2|2017-06-13|S_America|Argentina_
EPIISL257113|Avian|A/yellow-billed-teal/Chile/C4131/2015|H1N1|2015-10-12|S_America|Chile
EPIISL257111|Avian|A/yellow-billed-teal/Chile/C4126/2015|H1N1|2015-10-12|S_America|Chile
EPIISL222693|Avian|A/yellow-billed-pintail/Chile/C1267/2015|H5N3|2015-09-24|S_America|Chile
EPIISL257109|Avian|A/yellow-billed-pintail/Chile/C4256/2015|H10N1|2015-12-14|S_America|Chile
EPIISL326966|Avian|A/mallard/Chile/C14590/2016|H9N2|2016-08-16|S_America|Chile
EPIISL326974|Avian|A/kelp-gull/Chile/C14170/2016|H11N1|2016-08-16|S_America|Chile
EPIISL327631|Avian|A/yellow-billed-teal/Chile/C26947/2017|H7N6|2017-06-07|S_America|Chile
EPIISL327589|Avian|A/yellow-billed-teal/Chile/C26822/2017|H1N9|2017-05-30|S_America|Chile
EPIISL379433|Avian|A/yellow-billed-pintail/Chile/C30974/2017|H3N8|2017-09-07|S_America|Chile
EPIISL327591|Avian|A/yellow-billed-pintail/Chile/C26936/2017|H1N9|2017-06-07|S_America|Chile
EPIISL326968|Avian|A/yellow-billed-pintail/Chile/C9588/2016|H4N2|2016-03-21|S_America|Chile
Pending|Avian|A/rosy-billed-pochard/Argentina/CIP112-2836/2017|H9N2|2017-05-28|S_America|Argentina_
Pending|Avian|A/Brazilian-teal/Argentina/CIP112-3391/2017|H6N2|2017-06-14|S_America|Argentina_
Pending|Avian|A/white-cheeked-pintail/Argentina/CIP112-4218/2019|H4N8|2019-07-25|S_America|Argentina_
Pending|Avian|A/white-cheeked-pintail/Argentina/CIP112-4221/2019|H4N8|2019-07-25|S_America|Argentina_
EPIISL4062118|Avian|A/chicken/Rapa-Nui/CT2170/2019|H6N1|2019-12-05|S_America|Chile
EPIISL381001|Avian|A/yellow-billed-pintail/Argentina/CIP112-1174A/2016|H6N2|2016-07-01|S_America|Argentina
EPIISL381003|Avian|A/yellow-billed-teal/Argentina/CIP112-1227/2016|H4N6|2016-07-01|S_America|Argentina
Pending|Avian|A/yellow-billed-teal/Argentina/CIP112-3201/2018|H2N1|2018-05-31|S_America|Argentina_
Pending|Avian|A/yellow-billed-teal/Argentina/CIP112-3640/2019|H9N2|2019-05-03|S_America|Argentina_
Pending|Avian|A/yellow-billed-pintail/Argentina/CIP112-4062/2019|H3N8|2019-06-25|S_America|Argentina_
Pending|Avian|A/yellow-billed-teal/Argentina/CIP112-4112/2019|H4N2|2019-06-26|S_America|Argentina_
Pending|Avian|A/rosy-billed-pochard/Argentina/CIP112-3773/2019|HxNx|2019-07-24|S_America|Argentina_
Pending|Avian|A/silver-teal/Argentina/CIP112-4252/2019|H7N3|2019-07-30|S_America|Argentina_
Pending|Avian|A/cinnamon-teal/Argentina/CIP112-3955/2019|H10N7|2019-07-25|S_America|Argentina_
Pending|Avian|A/rosy-billed-pochard/Argentina/CIP112-3516/2019|H6N8|2019-05-02|S_America|Argentina_
Pending|Avian|A/silver-teal/Argentina/CIP112-4265/2019|H10N7|2019-07-30|S_America|Argentina_
Pending|Avian|A/yellow-billed-pintail/Argentina/CIP112-3689/2019|H6N8|2019-06-26|S_America|Argentina_
Pending|Avian|A/yellow-billed-pintail/Argentina/CIP112-3917/2019|H1N1|2019-07-25|S_America|Argentina_
Pending|Avian|A/yellow-billed-pintail/Argentina/CIP112-3943/2019|H1N1|2019-07-25|S_America|Argentina_
Pending|Avian|A/yellow-billed-pintail/Argentina/CIP112-3952/2019|H1N1|2019-07-26|S_America|Argentina_
Pending|Avian|A/yellow-billed-pintail/Argentina/CIP112-3947/2019|H1N1|2019-07-25|S_America|Argentina_
Pending|Avian|A/yellow-billed-pintail/Argentina/CIP112-3946/2019|H1N1|2019-07-25|S_America|Argentina_
Pending|Avian|A/yellow-billed-pintail/Argentina/CIP112-3944/2019|H1N1|2019-07-25|S_America|Argentina_
Pending|Avian|A/silver-teal/Argentina/CIP112-4268/2019|H4N6|2019-07-30|S_America|Argentina_
Pending|Avian|A/rosy-billed-pochard/Argentina/CIP112-4120/2019|H6N8|2019-06-26|S_America|Argentina_
Pending|Avian|A/rosy-billed-pochard/Argentina/CIP112-4123/2019|H6N8|2019-06-26|S_America|Argentina_
Pending|Avian|A/white-cheeked-pintail/Argentina/CIP112-4200/2019|H6N8|2019-06-26|S_America|Argentina_
Pending|Avian|A/rosy-billed-pochard/Argentina/CIP112-3449/2017|H5N3|2017-06-14|S_America|Argentina_
Pending|Avian|A/yellow-billed-teal/Argentina/CIP112-3709/2019|H4N6|2019-06-26|S_America|Argentina_
EPIISL379429|Avian|A/yellow-billed-teal/Chile/C38694/2018|H3N8|2018-03-07|S_America|Chile
Pending|Avian|A/yellow-billed-teal/Argentina/CIP112-3039/2017|H1N1|2017-06-22|S_America|Argentina_
Pending|Avian|A/red-shoveler/Argentina/CIP112-3106/2017|H1N1|2017-06-23|S_America|Argentina_
EPIISL224991|Avian|A/yellow-billed-pintail/Chile/10/2014|H7N3|2014-04-17|S_America|Chile
EPIISL224992|Avian|A/yellow-billed-pintail/Chile/11/2014|H7N3|2014-04-24|S_America|Chile
EPIISL224877|Avian|A/yellow-billed-pintail/Chile/11/2014|H7N3|2014-04-24|S_America|Chile
EPIISL326963|Avian|A/kelp-gull/Chile/C12396/2016|H6N2|2016-05-27|S_America|Chile
EPIISL326962|Avian|A/kelp-gull/Chile/C12395/2016|H6N2|2016-05-27|S_America|Chile
EPIISL326964|Avian|A/yellow-billed-pintail/Chile/C14719/2016|H7N3|2016-08-16|S_America|Chile
EPIISL327590|Avian|A/cinnamon-teal/Chile/C19368/2016|H3N8|2016-11-22|S_America|Chile
EPIISL326969|Avian|A/yellow-billed-pintail/Chile/C13198/2016|H1N1|2016-06-23|S_America|Chile
EPIISL326978|Avian|A/mallard/Chile/C9763/2016|H6N8|2016-03-23|S_America|Chile
EPIISL327596|Avian|A/whimbrel/Chile/C9351/2016|H1N1|2016-03-17|S_America|Chile
EPIISL327586|Avian|A/yellow-billed-teal/Chile/C20255/2016|H10N7|2016-12-14|S_America|Chile
EPIISL327594|Avian|A/yellow-billed-pintail/Chile/C19338/2016|H10N7|2016-11-22|S_America|Chile
EPIISL327593|Avian|A/yellow-billed-pintail/Chile/C19357/2016|H10N7|2016-11-22|S_America|Chile
EPIISL379811|Avian|A/turkey/Chile/17-002742-9/2017|H7N6|2017-01-01|S_America|Chile
EPIISL381783|Avian|A/Meleagris-gallopavo/Valparaiso/890-5/2017|H7N6|2017-01-18|S_America|Chile
EPIISL379815|Avian|A/turkey/Chile/17-002742-3/2017|H7N6|2017-01-01|S_America|Chile
EPIISL379813|Avian|A/turkey/Chile/17-002742-8/2017|H7N6|2017-01-01|S_America|Chile
EPIISL379812|Avian|A/turkey/Chile/17-002742-4/2017|H7N6|2017-01-01|S_America|Chile
EPIISL381788|Avian|A/Meleagris-gallopavo/Valparaiso/10-5-13/2017|H7N6|2017-01-02|S_America|Chile
EPIISL379814|Avian|A/turkey/Chile/17-002745-1/2017|H7N6|2017-01-01|S_America|Chile
EPIISL381787|Avian|A/Meleagris-gallopavo/Valparaiso/10-2-10/2017|H7N6|2017-01-02|S_America|Chile
EPIISL379816|Avian|A/turkey/Chile/17-002745-2/2017|H7N6|2017-01-01|S_America|Chile
EPIISL381789|Avian|A/Meleagris-gallopavo/Valparaiso/11-2-22/2017|H7N6|2017-01-02|S_America|Chile
EPIISL381791|Avian|A/Meleagris-gallopavo/Valparaiso/22/2017|H7N6|2017-01-02|S_America|Chile
EPIISL381790|Avian|A/Meleagris-gallopavo/Valparaiso/13-4-12/2017|H7N6|2017-01-03|S_America|Chile
EPIISL327587|Avian|A/yellow-billed-teal/Chile/C8711/2016|H11N9|2016-03-10|S_America|Chile
Pending|Avian|A/yellow-billed-teal/Argentina/CIP112-2846/2017|H4N6|2017-05-28|S_America|Argentina_
EPIISL257112|Avian|A/yellow-billed-teal/Chile/C5750/2016|H12N5|2016-01-21|S_America|Chile
EPIISL326971|Avian|A/mallard/Chile/C9756/2016|H8N4|2016-03-23|S_America|Chile
EPIISL327608|Avian|A/kelp-gull/Chile/C27585/2017|H6N8|2017-06-14|S_America|Chile
EPIISL379430|Avian|A/mallard-duck/Chile/C23961/2017|H5N3|2017-03-28|S_America|Chile
EPIISL379432|Avian|A/yellow-billed-teal/Chile/C24042/2017|H5N3|2017-03-28|S_America|Chile
EPIISL379431|Avian|A/yellow-billed-teal/Chile/C30879/2017|H3N8|2017-09-07|S_America|Chile
EPIISL326960|Avian|A/yellow-billed-pintail/Chile/C14830/2016|H12N5|2016-08-18|S_America|Chile
EPIISL379427|Avian|A/yellow-billed-teal/Chile/C25813/2017|H7N6|2017-05-09|S_America|Chile
EPIISL379428|Avian|A/yellow-billed-teal/Chile/C25814/2017|H7N6|2017-05-09|S_America|Chile
EPIISL380990|Avian|A/white-backed-stilt/Chile/C24619/2017|H5N9|2017-04-18|S_America|Chile
EPIISL16853773|Avian|A/kelp-gull/Chile/C21939/2017|H5N6|2017-02-02|S_America|Chile
Pending|Avian|A/yellow-billed-pintail/Argentina/CIP112-3688/2019|HxNx|2019-06-26|S_America|Argentina_
Pending|Avian|A/yellow-billed-teal/Argentina/CIP112-3697/2019|H11N9|2019-06-26|S_America|Argentina_
EPIISL327630|Avian|A/yellow-billed-teal/Chile/C8687/2016|H7N6|2016-03-11|S_America|Chile
Pending|Avian|A/yellow-billed-teal/Argentina/CIP112-3032/2017|H2N1|2017-06-22|S_America|Argentina_
Pending|Avian|A/yellow-billed-pintail/Argentina/CIP112-3626/2019|H3N8|2019-05-02|S_America|Argentina_
Pending|Avian|A/yellow-billed-teal/Argentina/CIP112-3959/2019|H11N9|2019-07-25|S_America|Argentina_
Pending|Avian|A/yellow-billed-pintail/Argentina/CIP112-3919/2019|H4N6|2019-07-25|S_America|Argentina_
Pending|Avian|A/yellow-billed-pintail/Argentina/CIP112-3927/2019|H11N9|2019-07-25|S_America|Argentina_
EPI_ISL_19752381|A/chicken/Chaco/516-4/2025|H5N1|2025-02-06
EPI_ISL_19823067|A/Chicken/Argentina/516-6/2025|H5N1|2025-02-25
EPI_ISL_19823064|A/Chicken/Argentina/516-5/2025|H5N1|2025-02-25
Pending|Avian|A/yellow-billed-teal/Argentina/CIP112-3749/2019|H8N4|2019-07-24|S_America|Argentina_
EPIISL379436|Avian|A/yellow-billed-pintail/Chile/C34473/2017|H3N8|2017-12-01|S_America|Chile
EPIISL224995|Avian|A/Chilean-teal/Chile/12/2014|H7N3|2014-04-26|S_America|Chile
EPIISL224878|Avian|A/yellow-billed-teal/Chile/12/2014|H7N3|2014-04-26|S_America|Chile
EPIISL222692|Avian|A/mallard/Chile/C948/2015|H4N2|2015-09-22|S_America|Chile
EPIISL222691|Avian|A/Chilean-teal/Chile/C918/2015|H4N2|2015-09-22|S_America|Chile
EPIISL257108|Avian|A/yellow-billed-pintail/Chile/C2014/2015|H3N8|2015-10-16|S_America|Chile
EPIISL224764|Avian|A/yellow-billed-pintail/Chile/6/2013|H4N6|2013-11-01|S_America|Chile
EPIISL224998|Avian|A/yellow-billed-pintail/Chile/6/2013|H4N6|2013-11-01|S_America|Chile
EPIISL224987|Avian|A/yellow-billed-pintail/Chile/7/2013|H4N6|2013-11-01|S_America|Chile
EPIISL380993|Avian|A/silver-teal/Argentina/CIP051-32/2011|H4N2|2011-05-01|S_America|Argentina
EPIISL380997|Avian|A/silver-teal/Argentina/CIP051-188/2011|H7N7|2011-06-01|S_America|Argentina
EPIISL224986|Avian|A/Chilean-teal/Chile/9/2013|H7N6|2013-11-13|S_America|Chile
EPIISL224990|Avian|A/Chilean-teal/Chile/8/2013|H7N6|2013-11-13|S_America|Chile
EPIISL380998|Avian|A/silver-teal/Argentina/CIP051-25/2011|H4N8|2011-05-01|S_America|Argentina
EPIISL379919|Avian|A/cinnamon-teal/Argentina/CIP051-1588/2009|H7N9|2009-05-01|S_America|Argentina
EPIISL77372|Avian|A/rosy-billed-pochard/Argentina/CIP051-557/2007|H6N2|2007-05-01|S_America|Argentina
EPIISL380995|Avian|A/silver-teal/Argentina/CIP051-1737/2009|H5N3|2009-05-01|S_America|Argentina
EPIISL379920|Avian|A/cinnamon-teal/Argentina/CIP051-432/2011|H1N1|2011-07-01|S_America|Argentina
EPIISL380996|Avian|A/silver-teal/Argentina/CIP051-175/2011|H10N7|2011-06-01|S_America|Argentina
EPIISL380994|Avian|A/silver-teal/Argentina/CIP051-171/2011|H10N7|2011-06-01|S_America|Argentina
EPIISL381000|Avian|A/silver-teal/Argentina/CIP051-52/2011|H6N2|2011-05-01|S_America|Argentina
EPIISL224762|Avian|A/red-fronted-coot/Chile/5/2013|H3N6|2013-10-24|S_America|Chile
EPIISL225002|Avian|A/red-fronted-coot/Chile/5/2013|H3N6|2013-10-24|S_America|Chile
EPIISL379988|Avian|A/comb-duck/Argentina/CIP051-49/2011|H6N2|2011-05-01|S_America|Argentina
EPIISL380999|Avian|A/silver-teal/Argentina/CIP051-48/2011|H4N6|2011-05-01|S_America|Argentina
EPIISL381002|Avian|A/yellow-billed-teal/Argentina/CIP051-91/2011|H4N6|2011-05-01|S_America|Argentina
EPIISL63144|Avian|A/red-winged-tinamou/Argentina/MP1/2008|H1N1|2008-04-01|S_America|Argentina
EPIISL77374|Avian|A/rosy-billed-pochard/Argentina/CIP051-925/2008|H6N2|2008-02-01|S_America|Argentina
EPIISL94361|Avian|A/rosy-billed-pochard/Argentina/CIP051-1977/2010|H6N2|2010-06-29|S_America|Argentina
EPIISL77373|Avian|A/rosy-billed-pochard/Argentina/CIP051-575/2007|H6N8|2007-05-01|S_America|Argentina
EPIISL94360|Avian|A/rosy-billed-pochard/Argentina/CIP051-269/2007|H6N8|2007-05-13|S_America|Argentina
EPIISL224873|Avian|A/yellow-billed-pintail/Chile/1/2012|H1N1|2012-07-26|S_America|Chile
EPIISL224994|Avian|A/yellow-billed-pintail/Chile/1/2012|H1N1|2012-07-26|S_America|Chile
EPIISL234307|Avian|A/white-rumped-sandpiper/Lagoa-do-Peixe/RS1169/2012|H6N1|2012-04-18|S_America|Brazil
EPIISL234312|Avian|A/white-rumped-sandpiper/Lagoa-do-Peixe/RS1196/2012|H6N1|2012-04-18|S_America|Brazil
EPIISL234310|Avian|A/white-rumped-sandpiper/Lagoa-do-Peixe/RS1151/2012|H6N1|2012-04-18|S_America|Brazil
EPIISL10304|Avian|A/cinnamon-teal/Bolivia/4537/2001|H7N3|2001-01-01|S_America|Bolivia
EPIISL110186|Avian|A/rosy-billed-pochard/Argentina/CIP051-559/2007|H9N2|2007-01-01|S_America|Argentina

## Sheet: PB1
Article DOI: https://doi.org/10.3201/eid3112.250783
EID cannot ensure accessibility for supplementary materials supplied by authors. Readers who have difficulty accessing supplementary content should contact the authors for assistance.
Novel Highly Pathogenic Avian Influenza (A)H5N1 Virus, Argentina, 2025
Appendix 2
PB1
EPIISL68551|Avian|A/mallard/Netherlands/3/1999|H5N2|1999-01-01|Eurasia|Netherlands
EPIISL99528|Avian|A/ruddy-turnstone/Delaware/24/1990|HxNx|1990-05-09|N_America|USA
EPIISL238016|Avian|A/whistling-swan/Shimane/42/80|H7N7|1980-01-01|Eurasia|Japan
EPIISL12556|Avian|A/duck/NY/13152-13/1994|H1N1|1994-01-01|N_America|USA
EPIISL132818|Avian|A/duck/Hubei/137/1985|H10N4|1985-01-01|Eurasia|China
EPIISL118846|Avian|A/chicken/Jena/4705/1984|H2N2|1984-01-01|Eurasia|Germany
EPIISL68990|Avian|A/turkey/Italy/1980|H5N2|1980-01-01|Eurasia|Italy
EPIISL291194|Avian|A/Herring-Gull/Netherlands/08005707/2008|H16N3|2008-03-14|Eurasia|Netherlands
EPIISL243660|Avian|A/black-headed-gull/Netherlands/10/2007|H13N6|2007-07-05|Eurasia|Netherlands
EPIISL243562|Avian|A/black-headed-gull/Netherlands/1/2014|H13N2|2014-07-09|Eurasia|Netherlands
EPIISL256303|Avian|A/environment/Kamchatka/117/2016|H13N8|2016-10-01|Eurasia|Russia
EPIISL189728|Avian|A/yellow-legged-gull/Republic-of-Georgia/1/2010|HxNx|2010-10-18|Eurasia|Georgia
EPIISL327624|Avian|A/black-skimmer/Chile/C20057/2016|H13N8|2016-12-13|S_America|Chile
EPIISL327607|Avian|A/kelp-gull/Chile/C27733/2017|H13N8|2017-06-23|S_America|Chile
EPIISL2244|Avian|A/Quail/Shanghai/8/96|H9N2|1996-01-01|Eurasia|China
EPIISL146270|Avian|A/chicken/Hong-Kong/SSP492/2005|H9N2|2005-01-01|Eurasia|Hong-Kong
EPIISL143938|Avian|A/duck/Hunan/S1661/2012|H6N6|2012-03-24|Eurasia|China
EPIISL2557|Avian|A/duck/Hong-Kong/3096/99|H6N2|1999-01-01|Eurasia|Hong-Kong
EPIISL76311|Avian|A/duck/Shantou/22596/2005|H6N2|2005-01-01|Eurasia|China
EPIISL76439|Avian|A/duck/Shantou/6233/2004|H6N6|2004-01-01|Eurasia|China
EPIISL328169|Avian|A/chicken/China/G1380/2014|H6N2|2014-04-28|Eurasia|China
EPIISL107989|Avian|A/duck/Hubei/5/2010|H6N6|2010-01-01|Eurasia|China
EPIISL154162|Avian|A/Chicken/Guangxi/S4381/2010|H6N6|2010-12-09|Eurasia|China
EPIISL273058|Avian|A/goose/Guangxi/127/2012|H6N2|2012-10-19|Eurasia|China
EPIISL200498|Avian|A/duck/Guangdong/04-23-DGQTXC182-O/2015-Mixed-|H6N2|2015-04-23|Eurasia|China
EPIISL221717|Avian|A/duck/Guangdong/01-01-SZSGXJK003-Y/2016|H6N2|2016-01-01|Eurasia|China
EPIISL397853|Avian|A/Pigeon/China/R095/2013|H6N2|2013-11-01|Eurasia|China
EPIISL200409|Avian|A/duck/Jiangxi/05-07-NCJD0027A-O/2015-Mixed-|H6N6|2015-05-07|Eurasia|China
EPIISL154174|Avian|A/Duck/Guangdong/S3180/2010|H6N6|2010-10-13|Eurasia|China
EPIISL697003|Avian|A/duck/Guangdong/7-20-DGCP050-C/2017|HxNx|2017-07-02|Eurasia|China
EPIISL698000|Avian|A/chicken/Guangdong/7-20-DGCP050-O/2017|H9N2|2017-07-02|Eurasia|China
EPIISL284315|Avian|A/muscovy-duck/East-Java/SB29/2012|H5N1|2012-07-01|Eurasia|Indonesia
EPIISL9397|Avian|A/quail/Hong-Kong/CSW106/2001|H6N4|2001-01-01|Eurasia|Hong-Kong
EPIISL75883|Avian|A/quail/Aichi/1/2009|H7N6|2009-02-01|Eurasia|Japan
EPIISL75886|Avian|A/quail/Aichi/4/2009|H7N6|2009-03-01|Eurasia|Japan
EPIISL67725|Avian|A/chicken/Hubei/wf/2002|H5N1|2002-01-01|Eurasia|China
EPIISL67736|Avian|A/chicken/Jilin/xv/2002|H5N1|2002-01-01|Eurasia|China
EPIISL10772|Avian|A/goose/Shantou/2086/2006|H5N1|2006-01-01|Eurasia|China
EPIISL18868|Avian|A/quail/Thailand/CU-330/06|H5N1|2006-01-01|Eurasia|Thailand
EPIISL132302|Avian|A/Muscovy-duck/Ca-Mau/1181/2006|H5N1|2006-12-29|Eurasia|Vietnam
EPIISL16234|Avian|A/chicken/Vietnam/15/2007|H5N1|2007-01-01|Eurasia|Vietnam
EPIISL78006|Avian|A/chicken/Xinjiang/53/2005|H5N1|2005-01-01|Eurasia|China
EPIISL78019|Avian|A/duck/Jiangxi/80/2005|H5N1|2005-01-01|Eurasia|China
EPIISL77989|Avian|A/chicken/Hunan/41/2004|H5N1|2004-01-01|Eurasia|China
EPIISL15649|Avian|A/duck/Hunan/1340/2002|H5N1|2002-01-01|Eurasia|China
EPIISL9916|Avian|A/quail/Guangxi/575/2005|H5N1|2005-01-01|Eurasia|China
EPIISL78016|Avian|A/duck/Hunan/29/2006|H5N1|2006-01-01|Eurasia|China
EPIISL80597|Avian|A/chicken/Vietnam/NCVD-382/2009|H5N1|2009-01-01|Eurasia|Vietnam
EPIISL80740|Avian|A/duck/Vietnam/NCVD-105/2007|H5N1|2007-01-01|Eurasia|Vietnam
EPIISL80719|Avian|A/duck/Vietnam/NCVD-007/2008|H5N1|2008-01-01|Eurasia|Vietnam
EPIISL697986|Avian|A/chicken/Fujian/9-24-FZHX0068-C/2018|H5N6|2018-09-24|Eurasia|China
EPIISL136196|Avian|A/duck/Vietnam/NCVD129-7/2011|H5N1|2011-11-22|Eurasia|Vietnam
EPIISL321142|Avian|A/duck/Cambodia/Z934W53M3/2015|H5N1|2015-12-29|Eurasia|Cambodia
EPIISL332146|Avian|A/duck/East-Java/Spg53/2017|H2N1|2017-01-18|Eurasia|Indonesia
EPIISL15611|Avian|A/duck/Shantou/1101/2001|H5N1|2001-01-01|Eurasia|China
EPIISL697216|Avian|A/goose/Fujian/3-15-FZHX0008-O/2018|H5N6|2018-03-15|Eurasia|China
EPIISL697220|Avian|A/goose/Fujian/3-15-FZHX0011-O/2018|H9N2|2018-03-15|Eurasia|China
EPIISL146325|Avian|A/duck/Jiangxi/22620/2012|H11N9|2012-01-01|Eurasia|China
EPIISL13295070|Avian|A/duck/Cambodia/e8T241D10/2020|H5N6|2020-08-21|Eurasia|Cambodia
EPIISL200618|Avian|A/duck/Guangdong/04-16-SZLGWL009/2015-Mixed-|H3N2|2015-04-16|Eurasia|China
EPIISL200506|Avian|A/duck/Guangdong/04-22-DGCP078-P/2015-Mixed-|H3N2|2015-04-22|Eurasia|China
EPIISL256105|Avian|A/goose/Jiangsu/YZ527/2011|H9N2|2011-05-18|Eurasia|China
EPIISL84330|Avian|A/chicken/Hebei/0329/2007|H9N2|2007-01-01|Eurasia|China
EPIISL151695|Avian|A/goose/Eastern-China/223/2008|H5N1|2008-01-01|Eurasia|China
EPIISL145399|Avian|A/chicken/Jiangsu/YCDF/2012|H9N2|2012-12-23|Eurasia|China
EPIISL146172|Avian|A/chicken/Rizhao/85/2013|H9N2|2013-01-01|Eurasia|China
EPIISL181608|Avian|A/chicken/Jiangxi/6719/2013|H9N2|2013-02-14|Eurasia|China
EPIISL387758|Avian|A/chicken/Viet-Nam/QN-0513/2013|H9N2|2013-06-28|Eurasia|Vietnam
EPIISL173490|Avian|A/chicken/Shenzhen/2072/2013|HxNx|2013-12-13|Eurasia|China
EPIISL146247|Avian|A/chicken/Hong-Kong/NT266/2012|H9N2|2012-01-01|Eurasia|Hong-Kong
EPIISL150413|Avian|A/chicken/Shandong/513/2011|H9N2|2011-08-18|Eurasia|China
EPIISL196438|Avian|A/duck/Vietnam/HU1-225/2014|H9N2|2014-09-01|Eurasia|Vietnam
EPIISL696888|Avian|A/chicken/Shandong/12-26-TAWL017-O/2018|H9N2|2018-12-26|Eurasia|China
EPIISL381053|Avian|A/chicken/Japan/AQ-HE28-57/2016|H9N2|2016-08-09|Eurasia|Japan
EPIISL401825|Avian|A/chicken/East-Java/Spg261/2019|H9N2|2019-02-21|Eurasia|Indonesia
EPIISL1290873|Avian|A/chicken/Laos/611/2019|H9N2|2019-03-04|Eurasia|Laos
EPIISL162048|Avian|A/chicken/Hebei/1102-MA/2010|H5N2|2010-05-01|Eurasia|China
EPIISL387675|Avian|A/chicken/Viet-Nam/LS-0169/2013|H9N2|2013-05-10|Eurasia|Vietnam
EPIISL206774|Avian|A/pigeon/Jiangsu/F102/2013|H9N2|2013-01-01|Eurasia|China
EPIISL697353|Avian|A/chicken/Jiangxi/3-23-NCDZT44M3-OC/2018|HxNx|2018-03-23|Eurasia|China
EPIISL699408|Avian|A/chicken/Henan/02-16-LYGL011-O/2017|H9N2|2017-02-16|Eurasia|China
EPIISL700916|Avian|A/chicken/Hubei/S340/2017|H9N2|2017-11-07|Eurasia|China
EPIISL707359|Avian|A/chicken/Shanxi/06-28-TGRL001-O/2018|H9N2|2018-06-28|Eurasia|China
EPIISL389651|Avian|A/chicken/Vietnam/HU9-506/2018|H9N2|2018-08-15|Eurasia|Vietnam
EPIISL696793|Avian|A/chicken/Guizhou/12-20-ZYLJJ002-C/2017|H9N2|2017-12-02|Eurasia|China
EPIISL408220|Avian|A/chicken/Vietnam/Raho6-18S-0775/2018|H9N2|2018-04-05|Eurasia|Vietnam
EPIISL200574|Avian|A/chicken/Jiangsu/02-06-NJLC016-O/2015-Mixed-|H9N2|2015-02-06|Eurasia|China
EPIISL17805165|Avian|A/chicken/Guangdong/4181/2021|H3N8|2021-07-13|Eurasia|China
EPIISL17526124|Avian|A/duck/Guangdong/FS91/2022|H9N2|2022-12-10|Eurasia|China
EPIISL16315029|Avian|A/chicken/Guangdong/58/2017|H9N2|2017-01-01|Eurasia|China
EPIISL16315043|Avian|A/chicken/Guangdong/72/2019|H9N2|2019-01-01|Eurasia|China
EPIISL259755|Avian|A/chicken/Shandong/02-10-QD2-758/2017|H7N9|2017-02-10|Eurasia|China
EPIISL699164|Avian|A/chicken/Anhui/10-29-YHZGS024-O/2018|H9N2|2018-10-29|Eurasia|China
EPIISL697202|Avian|A/duck/Fujian/6-22-FZHX0670-O/2017|HxNx|2017-06-22|Eurasia|China
EPIISL707441|Avian|A/duck/Fujian/6-22-FZHX06119-O/2017|H9N2|2017-06-22|Eurasia|China
EPIISL501350|Avian|A/chicken/China/G149/2016|H9N2|2016-02-01|Eurasia|China
EPIISL16315031|Avian|A/chicken/Guangdong/60/2019|H9N2|2019-01-01|Eurasia|China
EPIISL696914|Avian|A/chicken/Guangdong/7-20-DGCP044-O/2017|H9N2|2017-07-02|Eurasia|China
EPIISL16315273|Avian|A/quail/Guangdong/222/2019|H9N2|2019-01-01|Eurasia|China
EPIISL283477|Avian|A/chicken/Fujian/S4219/2014|H7N9|2014-11-04|Eurasia|China
EPIISL501357|Avian|A/chicken/China/G347/2016|H9N2|2016-02-01|Eurasia|China
EPIISL372501|Avian|A/chicken/Shandong/WF39/2016|H9N2|2016-06-24|Eurasia|China
EPIISL697307|Avian|A/chicken/Anhui/10-29-YHZGS019-O/2018|H9N2|2018-10-29|Eurasia|China
EPIISL17805332|Avian|A/chicken/Jiangxi/37317/2021|H3N8|2021-12-18|Eurasia|China
EPIISL699486|Avian|A/chicken/Jiangxi/08-26-NCDZTY33-O/2016|H9N2|2016-08-26|Eurasia|China
EPIISL697070|Avian|A/chicken/Shanxi/7-28-TGRL011-O/2017|H9N2|2017-07-28|Eurasia|China
EPIISL697080|Avian|A/chicken/Shanxi/10-28-TGRL019-O/2017|H9N2|2017-10-28|Eurasia|China
EPIISL697169|Avian|A/chicken/Fujian/8-24-FZHX0025-O/2017|H9N2|2017-08-24|Eurasia|China
EPIISL699210|Avian|A/chicken/Fujian/3-16-FZHX0301-O/2017|H7N9|2017-03-16|Eurasia|China
EPIISL368386|Avian|A/chicken/China/1646-2/2018|H9N2|2018-05-01|Eurasia|China
EPIISL697069|Avian|A/chicken/Shanxi/11-30-TGRL013-O/2017|H9N2|2017-11-03|Eurasia|China
EPIISL699377|Avian|A/chicken/Guizhou/10-28-ZYLJJ004-O/2018|H9N2|2018-10-28|Eurasia|China
EPIISL644|Avian|A/duck/Hokkaido/17/2001|H2N3|2001-01-01|Eurasia|Japan
EPIISL328940|Avian|A/mallard-duck/Netherlands/3/2001|H3N6|2001-09-24|Eurasia|Netherlands
EPIISL267319|Avian|A/Eurasian-wigeon/Netherlands/1/2005|H4N6|2005-09-26|Eurasia|Netherlands
EPIISL76342|Avian|A/mallard/Jiangxi/7376/2003|H6N2|2003-01-01|Eurasia|China
EPIISL278136|Avian|A/duck/Zhejiang/7734/2013|H1N3|2013-07-07|Eurasia|China
EPIISL67865|Avian|A/mallard/Sweden/105/2002|H7N7|2002-01-01|Eurasia|Sweden
EPIISL9485|Avian|A/turkey/Bezat/89/05|H9N2|2005-01-01|Eurasia|Israel
EPIISL158274|Avian|A/mallard/Sweden/52299/2006|H4N6|2006-10-27|Eurasia|Sweden
EPIISL181998|Avian|A/duck/Jiangxi/2039/2005|H10N8|2005-02-04|Eurasia|China
EPIISL78757|Avian|A/Eurasian-wigeon/Netherlands/4/2005|H9N2|2005-10-01|Eurasia|Netherlands
EPIISL77903|Avian|A/glaucous-gull/Alaska/44199-097/2006|H13N3|2006-09-25|N_America|USA
EPIISL152085|Avian|A/duck/Guangdong/wy11/2008|H5N5|2008-06-06|Eurasia|China
EPIISL237551|Avian|A/goose/Shandong/LQ01694/2013|H5N8|2013-02-21|Eurasia|China
EPIISL75176|Avian|A/aquatic-bird/Korea/w132/2006|H5N2|2006-12-01|Eurasia|Korea
EPIISL16146|Avian|A/duck/Hokkaido/143/2004|H4N2|2004-01-01|Eurasia|Japan
EPIISL93959|Avian|A/duck/Korea/U1-5/2007|H3N6|2007-04-27|Eurasia|Korea
EPIISL10080|Avian|A/chicken/Taiwan/0222/02|H6N1|2002-01-01|Eurasia|Taiwan
EPIISL10090|Avian|A/chicken/Taiwan/0706/03|H6N1|2003-01-01|Eurasia|Taiwan
EPIISL4170|Avian|A/SCk/HK/YU100/2002|H5N1|2002-01-01|Eurasia|China
EPIISL1493|Avian|A/chicken/Germany/R45/98|H9N2|1998-01-01|Eurasia|Germany
EPIISL238020|Avian|A/teal/Tottori/150/2002|H5N3|2002-01-01|Eurasia|Japan
EPIISL150053|Avian|A/mallard/Sweden/54/2002|H4N6|2002-11-16|Eurasia|Sweden
EPIISL145650|Avian|A/quail/United-Arab-Emirates/D1556/2011|H9N2|2011-08-01|Eurasia|United-Arab-Emirates
EPIISL132828|Avian|A/chicken/Sawabi/NARC-2434/2006|H9N2|2006-02-23|Eurasia|Pakistan
EPIISL76224|Avian|A/chicken/Uchal/8293/2006|H9N2|2006-04-25|Eurasia|India
EPIISL284712|Avian|A/chicken/Bangladesh/31271/2016|H9N2|2016-11-25|Eurasia|Bangladesh
EPIISL329594|Avian|A/chicken/Bangladesh/32754/2017|H9N2|2017-05-20|Eurasia|Bangladesh
EPIISL165822|Avian|A/poultry/Bangladesh/91354/2012|H9N2|2012-12-15|Eurasia|Bangladesh
EPIISL83300|Avian|A/chicken/Tripura/105131/2008|H9N2|2008-05-29|Eurasia|India
EPIISL387991|Avian|A/chicken/Bangladesh/35646/2018|H9N2|2018-08-09|Eurasia|Bangladesh
EPIISL243390|Avian|A/mallard-duck/Netherlands/40/2006|H6N8|2006-09-16|Eurasia|Netherlands
EPIISL267251|Avian|A/mallard-duck/Netherlands/1/2003|H3N8|2003-09-25|Eurasia|Netherlands
EPIISL309178|Avian|A/chicken/Bangladesh/842/2009|H10N7|2009-01-11|Eurasia|Bangladesh
EPIISL309804|Avian|A/Chicken/Netherlands/11004004/2011|H8N4|2011-03-09|Eurasia|Netherlands
EPIISL243456|Avian|A/mallard-duck/Netherlands/5/2012|H10N7|2012-05-12|Eurasia|Netherlands
EPIISL376205|Avian|A/mallard/Netherlands/27/2017|H4N6|2017-07-28|Eurasia|Netherlands
EPIISL207029|Avian|A/duck/Mongolia/20/2015|H3N8|2015-08-29|Eurasia|Mongolia
EPIISL16444905|Avian|A/wild-bird/Luxembourg/14144122/2014|H12Nx|2014-11-25|Eurasia|Luxembourg
EPIISL14775931|Avian|A/duck/Bangladesh/45997/2020|H1N3|2020-10-20|Eurasia|Bangladesh
EPIISL11055544|Avian|A/duck/Bangladesh/18D1791/2021-|H11N2|2021-12-10|Eurasia|Bangladesh
EPIISL943553|Avian|A/Chicken/Sweden/SVA210117SZ0004/KN011326-IP3/2021|H5N5|2021-01-16|Eurasia|Sweden
EPIISL697692|Avian|A/duck/Mongolia/374/2018|H4N6|2018-09-02|Eurasia|Mongolia
EPIISL400260|Avian|A/Common-Teal/Amur-region/11b/2019|H5N3|2019-09-01|Eurasia|Russia
EPIISL603133|Avian|A/Eurasian-Wigeon/Netherlands/1/2020|H5N1|2020-10-16|Eurasia|Netherlands
EPIISL16013752|Avian|A/Pelican/Venezuela/Pel3/2022|H5N1|2022-11-25|S_America|Venezuela
EPIISL7267254|Avian|A/greylag-goose/Netherlands/21039376-001/2021|H5N1|2021-11-23|Eurasia|Netherlands
EPIISL16507098|Avian|A/wild-goose/Spain/22VIR12774-16-3024-6/2022|H5N1|2022-08-29|Eurasia|Spain
EPIISL16979810|Avian|A/swan/Italy/22VIR12326-1/2022|H5N1|2022-11-27|Eurasia|Italy
EPIISL122032|Avian|A/mallard/Netherlands/31/2006|H2N2|2006-01-01|Eurasia|Netherlands
EPIISL291185|Avian|A/Mallard/Netherlands/11015220/2011|H3N8|2011-08-26|Eurasia|Netherlands
EPIISL243579|Avian|A/mallard-duck/Netherlands/1/2013|H7N7|2013-01-26|Eurasia|Netherlands
EPIISL234404|Avian|A/mute-swan/Poland/86-1/2013|H5N3|2013-09-15|Eurasia|Poland
EPIISL2234826|Avian|A/chicken/Ireland/020133-20VIR5487-2/2020|H6N1|2021-03-01|Eurasia|Ireland
EPIISL179375|Avian|A/duck/Nha-Trang/84/2014|H6N6|2014-08-16|Eurasia|Vietnam
EPIISL179384|Avian|A/muscovy-duck/Vietnam/LBM728/2014|H3N2|2014-09-16|Eurasia|Vietnam
EPIISL294001|Avian|A/duck/Mongolia/17/2011|H4N3|2011-08-26|Eurasia|Mongolia
EPIISL329002|Avian|A/mallard-duck/Georgia/1/2014|H10N7|2014-11-24|Eurasia|Georgia
EPIISL379716|Avian|A/duck/Bangladesh/34199/2017|H5N1|2017-11-25|Eurasia|Bangladesh
EPIISL13157455|Avian|A/duck/Bangladesh/17D1868/2022|H5N1|2022-03-06|Eurasia|Bangladesh
EPIISL13175609|Avian|A/duck/Bangladesh/17D1873/2022|H5N1|2022-03-06|Eurasia|Bangladesh
EPIISL209131|Avian|A/duck/Mongolia/543/2015|H4N6|2015-08-31|Eurasia|Mongolia
EPIISL4072263|Avian|A/northern-pintail/Alaska/UGAI16-5000/2016|HxNx|2016-10-01|N_America|USA
EPIISL309223|Avian|A/mallard/Korea/H836-10/2017|H7N3|2017-01-10|Eurasia|Korea
EPIISL419347|Avian|A/chicken/Bulgaria/Plovdiv/224-3/2018|H5N8|2018-09-19|Eurasia|Bulgaria
EPIISL14822756|Avian|A/bar-headed-goose/Tibet/T1707/2021|H5N8|2021-05-19|Eurasia|China
EPIISL189690|Avian|A/black-headed-gull/Republic-of-Georgia/2/2011|H9N1|2011-04-19|Eurasia|Georgia
EPIISL697691|Avian|A/duck/Mongolia/345/2018|H4N6|2018-09-02|Eurasia|Mongolia
EPIISL309834|Avian|A/Duck/Netherlands/14016168/2014|H6N8|2014-11-25|Eurasia|Netherlands
EPIISL328966|Avian|A/mallard-duck/Netherlands/41/2015|H5N1|2015-09-15|Eurasia|Netherlands
EPIISL191763|Avian|A/chicken/Germany/AR915-L01268/2015|H7N7|2015-06-09|Eurasia|Germany
EPIISL130380|Avian|A/duck/Jiangsu/m234/2012|H5N2|2012-01-18|Eurasia|China
EPIISL142965|Avian|A/Muscovy-duck/Guangxi/GXd-3/2012|H1N2|2012-02-26|Eurasia|China
EPIISL483043|Avian|A/mallard/Korea/WB1856/2012|H10N1|2012-12-03|Eurasia|Korea
EPIISL176770|Avian|A/emperor-goose/Alaska/2011-0713/2011|H9N2|2011-09-23|N_America|USA
EPIISL400266|Avian|A/Common-Teal/Amur-region/31b/2019|H3N6|2019-09-02|Eurasia|Russia
EPIISL364034|Avian|A/wild-bird/Jiangxi/01-26F2-63-1/2016-H10N2-|H10N2|2016-01-26|Eurasia|China
EPIISL368669|Avian|A/duck/Viet-Nam/HU1-642/2014|H6N6|2014-09-06|Eurasia|Vietnam
EPIISL654853|Avian|A/duck/Thanh-Hoa/923VTC/2020|H5N6|2020-02-22|Eurasia|Vietnam
EPIISL238009|Avian|A/chicken/Japan/AnimalQuarantine-HE79/2015|H5N1|2015-01-01|Eurasia|Japan
EPIISL237136|Avian|A/duck/Saga/411108/2013|H4N8|2013-11-01|Eurasia|Japan
EPIISL220507|Avian|A/duck/Hokkaido/W9/2015|H1N1|2015-09-30|Eurasia|Japan
EPIISL388961|Avian|A/duck/Vietnam/LBM907/2016|H3N2|2016-11-12|Eurasia|Vietnam
EPIISL181122|Avian|A/duck/Vietnam/LBM553/2013|H3N8|2013-12-10|Eurasia|Vietnam
EPIISL206838|Avian|A/duck/Jiangxi/S2443/2012|H4N6|2012-06-05|Eurasia|China
EPIISL181961|Avian|A/duck/Jiangxi/27314/2012|H10N7|2012-12-23|Eurasia|China
EPIISL215568|Avian|A/northern-pintail/Alaska/830/2014|H3N6|2014-09-30|N_America|USA
EPIISL1798|Avian|A/pintail-duck/Alberta/114/1979|H8N4|1979-08-07|N_America|Canada
EPIISL22549|Avian|A/goose/OH/22911-2/1986|H5N2|1986-01-01|N_America|USA
EPIISL243352|Avian|A/black-duck/New-Jersey/1580/1978|H2N3|1978-01-01|N_America|USA
EPIISL5868|Avian|A/mallard-duck/New-York/6861/1978|H1N5|1978-08-01|N_America|USA
EPIISL99477|Avian|A/mallard/Alberta/575/1986|H4N6|1986-08-20|N_America|Canada
EPIISL8727|Avian|A/mallard-duck/ALB/250/1978|H6N2|1978-08-07|N_America|Canada
EPIISL129675|Avian|A/gull/Maryland/704/1977|H13Nx|1977-01-01|N_America|USA
EPIISL8795|Avian|A/pintail-duck/ALB/219/1977|H1N1|1977-09-03|N_America|Canada
EPIISL68712|Avian|A/duck/NY/13822/1995|H3N8|1995-01-01|N_America|USA
EPIISL27588|Avian|A/mallard/Wisconsin/944/1982|H5N2|1982-01-01|N_America|USA
EPIISL6961|Avian|A/mallard/Ohio/568/1987|H11N9|1987-01-01|N_America|USA
EPIISL4437|Avian|A/pintail/Alberta/293/1977|H2N9|1977-09-03|N_America|Canada
EPIISL5344|Avian|A/green-winged-teal/Ohio/430/1987|H1N1|1987-10-23|N_America|USA
EPIISL8796|Avian|A/pintail-duck/ALB/238/1979|H1N1|1979-08-09|N_America|Canada
EPIISL8762|Avian|A/mallard-duck/ALB/191/1990|H6N3|1990-08-01|N_America|Canada
EPIISL142369|Avian|A/green-winged-teal/Louisiana/169GW/1988|H10N7|1988-01-01|N_America|USA
EPIISL1079|Avian|A/Turkey/New-York/4450-5/94|H7N2|1994-01-01|N_America|USA
EPIISL8918|Avian|A/semi-palmated-sandpiper/Brazil/43/1990|H2N1|1990-04-18|S_America|Brazil
EPIISL8844|Avian|A/mallard-duck/ALB/25/1985|H4N6|1985-08-13|N_America|Canada
EPIISL83559|Avian|A/green-winged-teal/California/JN1114/2006|H4N6|2006-12-30|N_America|USA
EPIISL131402|Avian|A/ruddy-turnstone/Delaware-Bay/220/1995|H7N9|1995-05-21|N_America|USA
EPIISL99462|Avian|A/mallard/Alberta/60/1991|H3N8|1991-08-09|N_America|Canada
EPIISL5791|Avian|A/mallard/Alberta/129/1991|H3N6|1991-08-26|N_America|Canada
EPIISL12555|Avian|A/duck/NJ/7717-70/1995|H1N1|1995-01-01|N_America|USA
EPIISL19128|Avian|A/chicken/New-York/31621-9/2005|H7N2|2005-03-24|N_America|USA
EPIISL141327|Avian|A/mallard/Minnesota/AI06-1135/2006|H4N6|2006-01-01|N_America|USA
EPIISL99408|Avian|A/mallard/Alberta/85/1994|H3N8|1994-08-12|N_America|Canada
EPIISL68420|Avian|A/red-knot/Delaware/1269/2000|H10N7|2000-01-01|N_America|USA
EPIISL224871|Avian|A/white-faced-whistling-duck/Colombia/1/2011|H5N2|2011-04-11|S_America|Colombia
EPIISL224872|Avian|A/black-bellied-whistling-duck/Colombia/1/2011|H5N2|2011-04-13|S_America|Colombia
EPIISL131713|Avian|A/American-black-duck/New-Brunswick/02482/2007|HxNx|2007-09-17|N_America|Canada
EPIISL64928|Avian|A/ruddy-turnstone/New-Jersey/950/2005|H3N6|2005-01-01|N_America|USA
EPIISL31598|Avian|A/green-winged-teal/Minnesota/Sg-00131/2007|H3N2|2007-09-29|N_America|USA
EPIISL68442|Avian|A/semipalmated-sandpiper/Delaware/2109/2000|H11N6|2000-01-01|N_America|USA
EPIISL142081|Avian|A/semi-palmated-sandpiper/Delaware/828234/2001|H11N2|2001-01-01|N_America|USA
EPIISL10304|Avian|A/cinnamon-teal/Bolivia/4537/2001|H7N3|2001-01-01|S_America|Bolivia
EPIISL110186|Avian|A/rosy-billed-pochard/Argentina/CIP051-559/2007|H9N2|2007-01-01|S_America|Argentina
EPIISL3514|Avian|A/chicken/Chile/176822/02|H7N3|2002-01-01|S_America|Chile
EPIISL3516|Avian|A/chicken/Chile/4957/02|H7N3|2002-01-01|S_America|Chile
EPIISL5876|Avian|A/chicken/Chile/184240-4322/2002|H7N3|2002-01-01|S_America|Chile
EPIISL67718|Avian|A/chicken/Chile/184240-1/2002|H7N3|2002-01-01|S_America|Chile
EPIISL379548|Avian|A/brown-skua/Antarctic/AE66/2011|H6N8|2011-01-02|Antarctica|Antarctica
EPIISL94361|Avian|A/rosy-billed-pochard/Argentina/CIP051-1977/2010|H6N2|2010-06-29|S_America|Argentina
EPIISL77372|Avian|A/rosy-billed-pochard/Argentina/CIP051-557/2007|H6N2|2007-05-01|S_America|Argentina
EPIISL380995|Avian|A/silver-teal/Argentina/CIP051-1737/2009|H5N3|2009-05-01|S_America|Argentina
EPIISL77374|Avian|A/rosy-billed-pochard/Argentina/CIP051-925/2008|H6N2|2008-02-01|S_America|Argentina
EPIISL77373|Avian|A/rosy-billed-pochard/Argentina/CIP051-575/2007|H6N8|2007-05-01|S_America|Argentina
EPIISL94360|Avian|A/rosy-billed-pochard/Argentina/CIP051-269/2007|H6N8|2007-05-13|S_America|Argentina
EPIISL381000|Avian|A/silver-teal/Argentina/CIP051-52/2011|H6N2|2011-05-01|S_America|Argentina
EPIISL380998|Avian|A/silver-teal/Argentina/CIP051-25/2011|H4N8|2011-05-01|S_America|Argentina
EPIISL224992|Avian|A/yellow-billed-pintail/Chile/11/2014|H7N3|2014-04-24|S_America|Chile
EPIISL224877|Avian|A/yellow-billed-pintail/Chile/11/2014|H7N3|2014-04-24|S_America|Chile
EPIISL224876|Avian|A/yellow-billed-pintail/Chile/10/2014|H7N3|2014-04-17|S_America|Chile
EPIISL224991|Avian|A/yellow-billed-pintail/Chile/10/2014|H7N3|2014-04-17|S_America|Chile
EPIISL380996|Avian|A/silver-teal/Argentina/CIP051-175/2011|H10N7|2011-06-01|S_America|Argentina
EPIISL234306|Avian|A/white-rumped-sandpiper/Lagoa-do-Peixe/RS1167/2012|H6N1|2012-04-18|S_America|Brazil
EPIISL234311|Avian|A/white-rumped-sandpiper/Lagoa-do-Peixe/RS1177/2012|H6N1|2012-04-18|S_America|Brazil
EPIISL234305|Avian|A/white-rumped-sandpiper/Lagoa-do-Peixe/RS1154/2012|H6N1|2012-04-18|S_America|Brazil
EPIISL234307|Avian|A/white-rumped-sandpiper/Lagoa-do-Peixe/RS1169/2012|H6N1|2012-04-18|S_America|Brazil
EPIISL380994|Avian|A/silver-teal/Argentina/CIP051-171/2011|H10N7|2011-06-01|S_America|Argentina
EPIISL379988|Avian|A/comb-duck/Argentina/CIP051-49/2011|H6N2|2011-05-01|S_America|Argentina
EPIISL16853773|Avian|A/kelp-gull/Chile/C21939/2017|H5N6|2017-02-02|S_America|Chile
EPIISL222691|Avian|A/Chilean-teal/Chile/C918/2015|H4N2|2015-09-22|S_America|Chile
Pending|Avian|A/ringed-teal/Argentina/CIP112-2939/2017|H9N2|2017-06-13|S_America|Argentina_
EPIISL222695|Avian|A/American-oystercatcher/Chile/C1307/2015|H9N2|2015-09-25|S_America|Chile
EPIISL224990|Avian|A/Chilean-teal/Chile/8/2013|H7N6|2013-11-13|S_America|Chile
EPIISL224763|Avian|A/yellow-billed-teal/Chile/9/2013|H7N6|2013-11-13|S_America|Chile
EPIISL224986|Avian|A/Chilean-teal/Chile/9/2013|H7N6|2013-11-13|S_America|Chile
EPIISL326968|Avian|A/yellow-billed-pintail/Chile/C9588/2016|H4N2|2016-03-21|S_America|Chile
EPIISL326966|Avian|A/mallard/Chile/C14590/2016|H9N2|2016-08-16|S_America|Chile
EPIISL326979|Avian|A/mallard/Chile/C14592/2016|H9N2|2016-08-16|S_America|Chile
EPIISL379919|Avian|A/cinnamon-teal/Argentina/CIP051-1588/2009|H7N9|2009-05-01|S_America|Argentina
EPIISL224764|Avian|A/yellow-billed-pintail/Chile/6/2013|H4N6|2013-11-01|S_America|Chile
EPIISL224998|Avian|A/yellow-billed-pintail/Chile/6/2013|H4N6|2013-11-01|S_America|Chile
EPIISL380993|Avian|A/silver-teal/Argentina/CIP051-32/2011|H4N2|2011-05-01|S_America|Argentina
EPIISL380997|Avian|A/silver-teal/Argentina/CIP051-188/2011|H7N7|2011-06-01|S_America|Argentina
EPIISL379920|Avian|A/cinnamon-teal/Argentina/CIP051-432/2011|H1N1|2011-07-01|S_America|Argentina
EPIISL380999|Avian|A/silver-teal/Argentina/CIP051-48/2011|H4N6|2011-05-01|S_America|Argentina
EPIISL381002|Avian|A/yellow-billed-teal/Argentina/CIP051-91/2011|H4N6|2011-05-01|S_America|Argentina
EPIISL224762|Avian|A/red-fronted-coot/Chile/5/2013|H3N6|2013-10-24|S_America|Chile
EPIISL225002|Avian|A/red-fronted-coot/Chile/5/2013|H3N6|2013-10-24|S_America|Chile
EPIISL257112|Avian|A/yellow-billed-teal/Chile/C5750/2016|H12N5|2016-01-21|S_America|Chile
EPIISL257109|Avian|A/yellow-billed-pintail/Chile/C4256/2015|H10N1|2015-12-14|S_America|Chile
EPIISL326971|Avian|A/mallard/Chile/C9756/2016|H8N4|2016-03-23|S_America|Chile
EPIISL381001|Avian|A/yellow-billed-pintail/Argentina/CIP112-1174A/2016|H6N2|2016-07-01|S_America|Argentina
Pending|Avian|A/yellow-billed-pintail/Argentina/CIP112-3917/2019|H1N1|2019-07-25|S_America|Argentina_
Pending|Avian|A/yellow-billed-pintail/Argentina/CIP112-3944/2019|H1N1|2019-07-25|S_America|Argentina_
Pending|Avian|A/yellow-billed-pintail/Argentina/CIP112-3947/2019|H1N1|2019-07-25|S_America|Argentina_
Pending|Avian|A/yellow-billed-pintail/Argentina/CIP112-3952/2019|H1N1|2019-07-26|S_America|Argentina_
Pending|Avian|A/yellow-billed-pintail/Argentina/CIP112-3943/2019|H1N1|2019-07-25|S_America|Argentina_
Pending|Avian|A/yellow-billed-pintail/Argentina/CIP112-3946/2019|H1N1|2019-07-25|S_America|Argentina_
EPIISL327589|Avian|A/yellow-billed-teal/Chile/C26822/2017|H1N9|2017-05-30|S_America|Chile
EPIISL379431|Avian|A/yellow-billed-teal/Chile/C30879/2017|H3N8|2017-09-07|S_America|Chile
EPIISL379429|Avian|A/yellow-billed-teal/Chile/C38694/2018|H3N8|2018-03-07|S_America|Chile
Pending|Avian|A/yellow-billed-teal/Argentina/CIP112-3749/2019|H8N4|2019-07-24|S_America|Argentina_
Pending|Avian|A/yellow-billed-pintail/Argentina/CIP112-4062/2019|H3N8|2019-06-25|S_America|Argentina_
Pending|Avian|A/yellow-billed-pintail/Argentina/CIP112-3940/2019|H11N9|2019-07-25|S_America|Argentina_
Pending|Avian|A/silver-teal/Argentina/CIP112-4265/2019|H10N7|2019-07-30|S_America|Argentina_
Pending|Avian|A/yellow-billed-teal/Argentina/CIP112-3709/2019|H4N6|2019-06-26|S_America|Argentina_
Pending|Avian|A/cinnamon-teal/Argentina/CIP112-3955/2019|H10N7|2019-07-25|S_America|Argentina_
EPIISL224987|Avian|A/yellow-billed-pintail/Chile/7/2013|H4N6|2013-11-01|S_America|Chile
EPIISL257108|Avian|A/yellow-billed-pintail/Chile/C2014/2015|H3N8|2015-10-16|S_America|Chile
EPIISL326978|Avian|A/mallard/Chile/C9763/2016|H6N8|2016-03-23|S_America|Chile
EPIISL327596|Avian|A/whimbrel/Chile/C9351/2016|H1N1|2016-03-17|S_America|Chile
EPIISL326962|Avian|A/kelp-gull/Chile/C12395/2016|H6N2|2016-05-27|S_America|Chile
EPIISL326963|Avian|A/kelp-gull/Chile/C12396/2016|H6N2|2016-05-27|S_America|Chile
EPIISL327590|Avian|A/cinnamon-teal/Chile/C19368/2016|H3N8|2016-11-22|S_America|Chile
EPIISL327591|Avian|A/yellow-billed-pintail/Chile/C26936/2017|H1N9|2017-06-07|S_America|Chile
EPIISL224878|Avian|A/yellow-billed-teal/Chile/12/2014|H7N3|2014-04-26|S_America|Chile
EPIISL224995|Avian|A/Chilean-teal/Chile/12/2014|H7N3|2014-04-26|S_America|Chile
EPIISL257111|Avian|A/yellow-billed-teal/Chile/C4126/2015|H1N1|2015-10-12|S_America|Chile
Pending|Avian|A/rosy-billed-pochard/Argentina/CIP112-2836/2017|H9N2|2017-05-28|S_America|Argentina_
EPIISL327630|Avian|A/yellow-billed-teal/Chile/C8687/2016|H7N6|2016-03-11|S_America|Chile
Pending|Avian|A/yellow-billed-teal/Argentina/CIP112-3032/2017|H2N1|2017-06-22|S_America|Argentina_
Pending|Avian|A/yellow-billed-pintail/Argentina/CIP112-3626/2019|H3N8|2019-05-02|S_America|Argentina_
Pending|Avian|A/yellow-billed-teal/Argentina/CIP112-3959/2019|H11N9|2019-07-25|S_America|Argentina_
Pending|Avian|A/yellow-billed-pintail/Argentina/CIP112-3919/2019|H4N6|2019-07-25|S_America|Argentina_
Pending|Avian|A/yellow-billed-pintail/Argentina/CIP112-3927/2019|H11N9|2019-07-25|S_America|Argentina_
Pending|Avian|A/yellow-billed-teal/Argentina/CIP112-3201/2018|H2N1|2018-05-31|S_America|Argentina_
Pending|Avian|A/yellow-billed-pintail/Argentina/CIP112-3689/2019|H6N8|2019-06-26|S_America|Argentina_
Pending|Avian|A/yellow-billed-pintail/Argentina/CIP112-3688/2019|HxNx|2019-06-26|S_America|Argentina_
Pending|Avian|A/yellow-billed-teal/Argentina/CIP112-3697/2019|H11N9|2019-06-26|S_America|Argentina_
Pending|Avian|A/yellow-billed-pintail/Argentina/CIP112-2690/2017|H4N6|2017-05-26|S_America|Argentina_
Pending|Avian|A/rosy-billed-pochard/Argentina/CIP112-2796/2017|H4N6|2017-05-27|S_America|Argentina_
Pending|Avian|A/yellow-billed-teal/Argentina/CIP112-2846/2017|H4N6|2017-05-28|S_America|Argentina_
Pending|Avian|A/rosy-billed-pochard/Argentina/CIP112-4120/2019|H6N8|2019-06-26|S_America|Argentina_
Pending|Avian|A/rosy-billed-pochard/Argentina/CIP112-4123/2019|H6N8|2019-06-26|S_America|Argentina_
Pending|Avian|A/white-cheeked-pintail/Argentina/CIP112-4200/2019|H6N8|2019-06-26|S_America|Argentina_
EPIISL222692|Avian|A/mallard/Chile/C948/2015|H4N2|2015-09-22|S_America|Chile
EPIISL257110|Avian|A/mallard-duck/Chile/C4079/2015|H1N1|2015-10-12|S_America|Chile
EPIISL379432|Avian|A/yellow-billed-teal/Chile/C24042/2017|H5N3|2017-03-28|S_America|Chile
EPIISL379430|Avian|A/mallard-duck/Chile/C23961/2017|H5N3|2017-03-28|S_America|Chile
EPIISL379433|Avian|A/yellow-billed-pintail/Chile/C30974/2017|H3N8|2017-09-07|S_America|Chile
EPIISL327631|Avian|A/yellow-billed-teal/Chile/C26947/2017|H7N6|2017-06-07|S_America|Chile
EPIISL379427|Avian|A/yellow-billed-teal/Chile/C25813/2017|H7N6|2017-05-09|S_America|Chile
EPIISL379428|Avian|A/yellow-billed-teal/Chile/C25814/2017|H7N6|2017-05-09|S_America|Chile
EPI_ISL_19752381|A/chicken/Chaco/516-4/2025|H5N1|2025-02-06
EPI_ISL_19823067|A/Chicken/Argentina/516-6/2025|H5N1|2025-02-25
EPI_ISL_19823064|A/Chicken/Argentina/516-5/2025|H5N1|2025-02-25
Pending|Avian|A/yellow-billed-teal/Argentina/CIP112-3039/2017|H1N1|2017-06-22|S_America|Argentina_
Pending|Avian|A/red-shoveler/Argentina/CIP112-3106/2017|H1N1|2017-06-23|S_America|Argentina_
Pending|Avian|A/yellow-billed-teal/Argentina/CIP112-3640/2019|H9N2|2019-05-03|S_America|Argentina_
Pending|Avian|A/yellow-billed-teal/Argentina/CIP112-4112/2019|H4N2|2019-06-26|S_America|Argentina_
Pending|Avian|A/Brazilian-teal/Argentina/CIP112-3391/2017|H6N2|2017-06-14|S_America|Argentina_
Pending|Avian|A/rosy-billed-pochard/Argentina/CIP112-3449/2017|H5N3|2017-06-14|S_America|Argentina_
EPIISL327586|Avian|A/yellow-billed-teal/Chile/C20255/2016|H10N7|2016-12-14|S_America|Chile
EPIISL327593|Avian|A/yellow-billed-pintail/Chile/C19357/2016|H10N7|2016-11-22|S_America|Chile
EPIISL327594|Avian|A/yellow-billed-pintail/Chile/C19338/2016|H10N7|2016-11-22|S_America|Chile
EPIISL381003|Avian|A/yellow-billed-teal/Argentina/CIP112-1227/2016|H4N6|2016-07-01|S_America|Argentina
Pending|Avian|A/silver-teal/Argentina/CIP112-4268/2019|H4N6|2019-07-30|S_America|Argentina_
Pending|Avian|A/rosy-billed-pochard/Argentina/CIP112-3516/2019|H6N8|2019-05-02|S_America|Argentina_
Pending|Avian|A/silver-teal/Argentina/CIP112-4252/2019|H7N3|2019-07-30|S_America|Argentina_
Pending|Avian|A/white-cheeked-pintail/Argentina/CIP112-3431/2018|H2N1|2018-06-08|S_America|Argentina_
EPIISL4062118|Avian|A/chicken/Rapa-Nui/CT2170/2019|H6N1|2019-12-05|S_America|Chile
Pending|Avian|A/white-cheeked-pintail/Argentina/CIP112-4218/2019|H4N8|2019-07-25|S_America|Argentina_
Pending|Avian|A/white-cheeked-pintail/Argentina/CIP112-4221/2019|H4N8|2019-07-25|S_America|Argentina_
EPIISL327587|Avian|A/yellow-billed-teal/Chile/C8711/2016|H11N9|2016-03-10|S_America|Chile
EPIISL327588|Avian|A/yellow-billed-teal/Chile/C8619/2016|H11N9|2016-03-10|S_America|Chile
EPIISL326969|Avian|A/yellow-billed-pintail/Chile/C13198/2016|H1N1|2016-06-23|S_America|Chile
EPIISL326964|Avian|A/yellow-billed-pintail/Chile/C14719/2016|H7N3|2016-08-16|S_America|Chile
EPIISL326960|Avian|A/yellow-billed-pintail/Chile/C14830/2016|H12N5|2016-08-18|S_America|Chile
EPIISL326976|Avian|A/yellow-billed-pintail/Chile/C14831/2016|H12N5|2016-08-18|S_America|Chile
EPIISL326974|Avian|A/kelp-gull/Chile/C14170/2016|H11N1|2016-08-16|S_America|Chile
EPIISL379436|Avian|A/yellow-billed-pintail/Chile/C34473/2017|H3N8|2017-12-01|S_America|Chile
EPIISL379813|Avian|A/turkey/Chile/17-002742-8/2017|H7N6|2017-01-01|S_America|Chile
EPIISL381784|Avian|A/Meleagris-gallopavo/Valparaiso/890-11/2017|H7N6|2017-01-18|S_America|Chile
EPIISL379812|Avian|A/turkey/Chile/17-002742-4/2017|H7N6|2017-01-01|S_America|Chile
EPIISL379815|Avian|A/turkey/Chile/17-002742-3/2017|H7N6|2017-01-01|S_America|Chile
EPIISL379811|Avian|A/turkey/Chile/17-002742-9/2017|H7N6|2017-01-01|S_America|Chile
EPIISL381783|Avian|A/Meleagris-gallopavo/Valparaiso/890-5/2017|H7N6|2017-01-18|S_America|Chile
EPIISL381789|Avian|A/Meleagris-gallopavo/Valparaiso/11-2-22/2017|H7N6|2017-01-02|S_America|Chile
EPIISL381787|Avian|A/Meleagris-gallopavo/Valparaiso/10-2-10/2017|H7N6|2017-01-02|S_America|Chile
EPIISL379814|Avian|A/turkey/Chile/17-002745-1/2017|H7N6|2017-01-01|S_America|Chile
EPIISL379816|Avian|A/turkey/Chile/17-002745-2/2017|H7N6|2017-01-01|S_America|Chile
EPIISL381788|Avian|A/Meleagris-gallopavo/Valparaiso/10-5-13/2017|H7N6|2017-01-02|S_America|Chile
EPIISL381791|Avian|A/Meleagris-gallopavo/Valparaiso/22/2017|H7N6|2017-01-02|S_America|Chile
EPIISL22563|Avian|A/turkey/MN/40550/1987|H5N2|1987-01-01|N_America|USA
EPIISL138164|Avian|A/mallard/Alberta/204/2002|H1N1|2002-07-07|N_America|Canada
EPIISL118879|Avian|A/chicken/New-Jersey/8695-5/1994|H2N2|1995-01-18|N_America|USA
EPIISL6991|Avian|A/green-winged-teal/Ohio/80/1993|H6N8|1993-01-01|N_America|USA
EPIISL1089|Avian|A/Chicken/New-York/6777-3/97|H7N2|1997-01-01|N_America|USA
EPIISL131394|Avian|A/ruddy-turnstone/Delaware-Bay/112/1995|H11N2|1995-05-20|N_America|USA
EPIISL99466|Avian|A/mallard/Alberta/12/1991|H4N6|1991-08-09|N_America|Canada
EPIISL68714|Avian|A/quail/NJ/25254-22/1995|H10N7|1995-01-01|N_America|USA
EPIISL22552|Avian|A/guinea-fowl/NJ/8848-18/1998|H3N2|1998-01-01|N_America|USA
EPIISL131420|Avian|A/mallard/Alberta/279/1996|H11N9|1996-08-26|N_America|Canada
EPIISL131294|Avian|A/shorebird/Delaware-Bay/173/1999|HxNx|1999-05-24|N_America|USA
EPIISL131427|Avian|A/shorebird/Delaware-Bay/75/1999|H6N2|1999-05-24|N_America|USA
EPIISL327501|Avian|A/ruddy-turnstone/Delaware-Bay/131/2004|H13N9|2004-05-17|N_America|USA
EPIISL373073|Avian|A/laughing-gull/Delaware-Bay/436/2018|H16Nx|2018-05-22|N_America|USA
EPIISL154833|Avian|A/seagull/Chile/5775/2009|H13N9|2009-11-03|S_America|Chile
EPIISL99416|Avian|A/ruddy-turnstone/Delaware-Bay/209/1994|HxNx|1994-05-23|N_America|USA
EPIISL8786|Avian|A/ruddy-turnstone/NJ/65/1985|H7N3|1985-05-29|N_America|USA
EPIISL79800|Avian|A/duck/Minnesota/462960-2/2006|H5N2|2006-01-01|N_America|USA
EPIISL371803|Avian|A/ruddy-turnstone/Delaware-Bay/305/2009|H10N7|2009-05-20|N_America|USA
EPIISL8721|Avian|A/mallard/ALB/201/1996|H2N3|1996-01-01|N_America|Canada
EPIISL138150|Avian|A/shorebird/Delaware-Bay/71/2002|HxNx|2002-05-20|N_America|USA
EPIISL142333|Avian|A/bufflehead/North-Carolina/NC6412-125/2005|H4N8|2005-12-20|N_America|USA
EPIISL94086|Avian|A/ring-necked-duck/Quebec/10513/2006|H10N7|2006-08-22|N_America|Canada
EPIISL94079|Avian|A/American-black-duck/Newfoundland-and-Labrador/26553/2007|H3N2|2007-09-26|N_America|Canada
EPIISL64727|Avian|A/Northern-shoveler/NC/6412-052/2005|H7N6|2005-01-01|N_America|USA
EPIISL154832|Avian|A/wild-bird/Chile/1805/2008|H5N9|2008-01-21|S_America|Chile
EPIISL22523|Avian|A/ruddy-turnstone/NJ/581/2000|H12N5|2000-01-01|N_America|USA
EPIISL99329|Avian|A/mallard/Alberta/251/2004|H4N6|2004-08-15|N_America|Canada
EPIISL25479|Avian|A/northern-pintail/Alaska/44204-073/2006|H8N4|2006-10-02|N_America|USA
EPIISL85255|Avian|A/mallard/Interior-Alaska/8BM3499/2008|H8N4|2008-09-01|N_America|USA
EPIISL180953|Avian|A/mallard/Maryland/08OS3079/2008|H4N6|2008-12-24|N_America|USA
EPIISL84625|Avian|A/mallard/Alberta/162/2007|H12N5|2007-08-03|N_America|Canada
EPIISL208102|Avian|A/gull/Massachusetts/13JR00943/2013|H9N1|2013-03-05|N_America|USA
EPIISL6533|Avian|A/blue-winged-teal/Ohio/31/1999|H3N2|1999-10-16|N_America|USA
EPIISL28019|Avian|A/chicken/Chiapas/28159-488/1995|H5N2|1995-01-01|N_America|Mexico
EPIISL3734|Avian|A/chicken/Mexico/31381-5/1994|H5N2|1994-01-01|N_America|Mexico
EPIISL4069588|Avian|A/chicken/Dominican-Republic/18-044726-013/2018|H5N2|2018-12-12|N_America|Dominican-Republic
EPIISL4069589|Avian|A/chicken/Dominican-Republic/19-020695-001-529-19-9/2018|H5N2|2018-12-27|N_America|Dominican-Republic
EPIISL99395|Avian|A/mallard/Alberta/117/1997|H3N8|1997-08-05|N_America|Canada
EPIISL234711|Avian|A/American-green-winged-teal/Alaska/103885/2008|H3N6|2008-09-13|N_America|USA
EPIISL8419|Avian|A/pintail/MN/479/99|H3N6|1999-01-01|N_America|USA
EPIISL141295|Avian|A/mallard/Minnesota/182761/1998|H7N3|1998-09-01|N_America|USA
EPIISL22542|Avian|A/northern-shoveler/TX/56/2000|H10N7|2000-01-01|N_America|USA
EPIISL94285|Avian|A/northern-shoveler/California/9079/2008|H4N4|2008-11-15|N_America|USA
EPIISL7003|Avian|A/mallard/Maryland/1135/2005|H12N5|2005-01-01|N_America|USA
EPIISL4072260|Avian|A/northern-pintail/Alaska/UGAI16-4612/2016|H4N6|2016-09-21|N_America|USA
EPIISL398027|Avian|A/ruddy-turnstone/New-Jersey/AI07-371/2007|H7N3|2007-05-16|N_America|USA
EPIISL84950|Avian|A/red-headed-duck/Minnesota/Sg-00123/2007|H1N1|2007-09-29|N_America|USA
EPIISL161506|Avian|A/ruddy-turnstone/Ilha-de-Canelas/A08/2008|H11N9|2008-11-25|S_America|Brazil
EPIISL161508|Avian|A/ruddy-turnstone/Ilha-de-Canelas/A51/2008|H11N9|2008-11-01|S_America|Brazil
EPIISL161507|Avian|A/ruddy-turnstone/Ilha-de-Canelas/A17/2008|H11N9|2008-11-25|S_America|Brazil
EPIISL12530|Avian|A/mallard/MN/113/2000|H5N2|2000-01-01|N_America|USA
EPIISL87448|Avian|A/ruddy-turnstone/DE/1538/2000|H7N9|2000-01-01|N_America|USA
EPIISL141305|Avian|A/mallard/Minnesota/182738/1998|HxNx|1998-09-01|N_America|USA
EPIISL85270|Avian|A/northern-pintail/Interior-Alaska/8MP0262R2/2008|H7N3|2008-08-08|N_America|USA
EPIISL63549|Avian|A/mallard/Manitoba/23912/2007|H4N7|2007-08-24|N_America|Canada
EPIISL82531|Avian|A/mallard/California/20385-002/2007|H1N1|2007-08-05|N_America|USA
EPIISL216662|Avian|A/mallard/Maryland/09OS1128/2009|H7N3|2009-07-31|N_America|USA
EPIISL220264|Avian|A/blue-winged-teal/Louisiana/UGAI14-3733/2014|H4N6|2014-09-13|N_America|USA
EPIISL64888|Avian|A/mallard/California/430410/2005|H5N9|2005-01-01|N_America|USA
EPIISL216538|Avian|A/mallard/Maryland/09OS1350/2009|H3N2|2009-08-26|N_America|USA
EPIISL85170|Avian|A/northern-shoveler/Mississippi/09OS168/2009|H10N6|2009-01-11|N_America|USA
EPIISL137907|Avian|A/shorebird/Delaware-Bay/111/2009|H10N7|2009-05-20|N_America|USA
EPIISL206332|Avian|A/blue-winged-teal/Minnesota/A00137660/2009|H7N3|2009-07-27|N_America|USA
EPIISL142104|Avian|A/ruddy-turnstone/Delaware/AI03-378/2003|H12N4|2003-05-24|N_America|USA
EPIISL139388|Avian|A/American-green-winged-teal/Alaska/44160-020/2006|H10N7|2006-08-10|N_America|USA
EPIISL79750|Avian|A/avian/Colorado/456648/2006|H5N8|2006-01-01|N_America|USA
EPIISL82522|Avian|A/mallard/Washington/44338-013/2007|H4N6|2007-08-29|N_America|USA
EPIISL135130|Avian|A/northern-pintail/California/2548/2010|H11N2|2010-10-23|N_America|USA
EPIISL220165|Avian|A/green-winged-teal/Texas/AI11-3104/2011|HxNx|2011-09-16|N_America|USA
EPIISL189566|Avian|A/blue-winged-teal/Missouri/12OS2402/2012|H4N8|2012-09-08|N_America|USA
EPIISL230070|Avian|A/mallard/California/1606V/2013|H6N1|2013-10-26|N_America|USA
EPIISL220258|Avian|A/blue-winged-teal/Louisiana/UGAI14-2408/2014|H4N2|2014-09-13|N_America|USA
EPIISL294078|Avian|A/mallard-duck/Ohio/16OS2064/2016|H6N1|2016-10-01|N_America|USA
EPIISL224874|Avian|A/black-necked-stilt/Chile/3/2013|H11N9|2013-10-24|S_America|Chile
EPIISL225001|Avian|A/black-necked-stilt/Chile/1/2013|H11N9|2013-10-24|S_America|Chile
EPIISL224875|Avian|A/black-necked-stilt/Chile/4/2013|H11N9|2013-10-24|S_America|Chile
EPIISL225000|Avian|A/black-necked-stilt/Chile/2/2013|H11N9|2013-10-24|S_America|Chile
EPIISL257215|Avian|A/northern-pintail/Alaska/52/2011|H3N6|2011-09-15|N_America|USA
EPIISL135074|Avian|A/mallard/California/2532V/2011|H4N6|2011-08-12|N_America|USA
EPIISL63727|Avian|A/dunlin/Alaska/44421-660/2008|H1N1|2008-09-04|N_America|USA
EPIISL220019|Avian|A/blue-winged-teal/Texas/AI11-3403/2011|HxNx|2011-09-16|N_America|USA
EPIISL134890|Avian|A/mallard/California/2559V/2011|HxNx|2011-08-12|N_America|USA
EPIISL253667|Avian|A/blue-winged-teal/Missouri/14OS1868/2014|H4N6|2014-09-16|N_America|USA
EPIISL85206|Avian|A/American-green-winged-teal/Illinois/08OS2311/2008|HxNx|2008-10-25|N_America|USA
EPIISL124206|Avian|A/mallard/Korea/SH38-45/2010|H13Nx|2010-03-22|Eurasia|Korea
EPIISL206351|Avian|A/mallard/Montana/A00750842/2009|H7N3|2009-09-16|N_America|USA
EPIISL94220|Avian|A/mallard/California/AKS478/2007|H10N7|2007-12-08|N_America|USA
EPIISL135003|Avian|A/mallard/Iowa/10OS2692/2010|H4N2|2010-10-16|N_America|USA
EPIISL30029|Avian|A/northern-shoveler/California/HKWF2031/2008|H7N3|2008-01-23|N_America|USA
EPIISL230159|Avian|A/blue-winged-teal/Louisiana/UGAI14-106/2014|H7N1|2014-03-29|N_America|USA
EPIISL230077|Avian|A/gadwall/California/COL039/2014|H6N1|2014-10-18|N_America|USA
EPIISL33274|Avian|A/mallard/Minnesota/Sg-00230/2006|H7N3|2006-09-30|N_America|USA
EPIISL20130|Avian|A/pintail/Barrow/38/2005|H8N4|2005-01-01|N_America|USA
EPIISL94319|Avian|A/Stellers-eider/Alaska/44222-192/2006|H3N3|2006-09-06|N_America|USA
EPIISL148242|Avian|A/white-rumped-sandpiper/Canada/2541/2011|H2N5|2011-08-17|N_America|Canada
EPIISL18058051|Avian|A/white-rumped-sandpiper/Goias/RS1193/2012|H2N2|2012-04-01|S_America|Brazil
EPIISL371792|Avian|A/red-knot/Delaware-Bay/126/2011|H10N6|2011-05-23|N_America|USA
EPIISL206365|Avian|A/mute-swan/Rhode-Island/A00325112/2008|H7N3|2008-08-06|N_America|USA
EPIISL137942|Avian|A/American-wigeon/Interior-Alaska/10BM05310R0/2010|HxNx|2010-07-25|N_America|USA
EPIISL141254|Avian|A/red-necked-grebe/Minnesota/AI10-2531/2010|HxNx|2010-08-07|N_America|USA
EPIISL158462|Avian|A/mallard/Wisconsin/11OS3490/2011|HxNx|2011-10-23|N_America|USA
EPIISL14767409|Avian|A/green-winged-teal/Alaska/UGA17-4724/2017|H10N4|2017-09-15|N_America|USA
EPIISL294164|Avian|A/long-tailed-duck/Wisconsin/16OS4632/2016|H3N8|2016-11-27|N_America|USA
EPIISL261412|Avian|A/mallard/California/UCD800/2015|H4N6|2015-07-26|N_America|USA
EPIISL294192|Avian|A/scoter/Maryland/16OS2529/2016|H10N7|2016-11-18|N_America|USA
EPIISL701630|Avian|A/American-Green-winged-Teal/Ohio/17OS2965/2017|HxNx|2017-09-03|N_America|USA
EPIISL506168|Avian|A/long-tailed-duck/Wisconsin/18OS2983/2018|H4N6|2018-11-30|N_America|USA
EPIISL397752|Avian|A/ruddy-turnstone/South-Carolina/UGAI17-4979/2017|H2N5|2017-12-09|N_America|USA
EPIISL503782|Avian|A/Mallard/Ohio/19OS0095/2019|H10N7|2019-03-26|N_America|USA
EPIISL95439|Avian|A/mallard/Illinois/2956/2009|HxNx|2009-10-17|N_America|USA
EPIISL506167|Avian|A/American-green-winged-teal/Ohio/18OS1767/2018|H6N6|2018-09-13|N_America|USA
EPIISL505982|Avian|A/ruddy-turnstone/Georgia/UGAI18-644/2018|H12N5|2018-05-03|N_America|USA
EPIISL309583|Avian|A/ruddy-turnstone/New-Jersey/UGAI17-2003/2017|H5N2|2017-05-13|N_America|USA
EPIISL14870940|Avian|A/chicken/Jalisco/CPA-49950/2016|H5N2|2016-12-20|N_America|Mexico
EPIISL14870945|Avian|A/chicken/Morelos/CPA-02447/2017|H5N2|2017-01-31|N_America|Mexico
EPIISL6781709|Avian|A/chicken/Jalisco/LVVX17186-2/2017|H5N2|2017-08-23|N_America|Mexico
EPIISL14870934|Avian|A/chicken/Jalisco/CPA-16963-18/2018|H5N2|2018-07-31|N_America|Mexico
EPIISL135126|Avian|A/northern-shoveler/California/138/2012|H1N1|2012-01-07|N_America|USA
EPIISL181059|Avian|A/mallard/Maryland/13OS2946/2013|H5N2|2013-11-23|N_America|USA
EPIISL397596|Avian|A/ruddy-turnstone/New-Jersey/AI12-1986/2012|H12N3|2012-05-20|N_America|USA
EPIISL397651|Avian|A/ruddy-turnstone/New-Jersey/AI13-2299/2013|H10N7|2013-05-21|N_America|USA
EPIISL230634|Avian|A/chinstrap-penguin/Antarctica/B04/2015|H5N5|2015-01-16|Antarctica|Antarctica
EPIISL167891|Avian|A/quail/California/D113023808/2012|H4N2|2012-08-01|N_America|USA
EPIISL397810|Avian|A/mallard/New-Jersey/16-000670-2/2015|H6N1|2015-12-30|N_America|USA
EPIISL376326|Avian|A/lesser-scaup/Wisconsin/17OS5811/2017|H6N1|2017-11-12|N_America|USA
EPIISL66123|Avian|A/mallard/California/K752/2006|H10N7|2006-02-04|N_America|USA
EPIISL137898|Avian|A/blue-winged-teal/Alberta/271/2007|H10N7|2007-08-04|N_America|Canada
EPIISL81834|Avian|A/mallard/Alaska/44354-830/2007|H4N6|2007-09-01|N_America|USA
EPIISL505966|Avian|A/mallard/Minnesota/UGAI18-1867/2018|H1N1|2018-09-05|N_America|USA
EPIISL216370|Avian|A/mallard/Maryland/10OS116/2010|H11N9|2010-01-29|N_America|USA
EPIISL222165|Avian|A/mallard/Southcentral-Alaska/15ML00249/2015|H7N3|2015-02-20|N_America|USA
EPIISL158447|Avian|A/American-green-winged-teal/Wisconsin/11OS3053/2011|H6N1|2011-09-24|N_America|USA
EPIISL393478|Avian|A/Mallard/Ohio/18OS4664/2018|H6N1|2018-11-24|N_America|USA
EPIISL141349|Avian|A/mallard/Interior-Alaska/10BM07575R0/2010|H7N3|2010-01-01|N_America|USA
EPIISL219996|Avian|A/greater-white-fronted-goose/Alaska/UGAI15-4167/2015|HxNx|2015-05-11|N_America|USA
EPIISL397817|Avian|A/mallard/Utah/15-037258-1/2015|H1N1|2015-11-07|N_America|USA
EPIISL701463|Avian|A/Mallard/Alaska/AH0029098I-2-A/2015|H9N2|2015-12-01|N_America|USA
EPIISL14767408|Avian|A/green-winged-teal/Alaska/UGA17-4723/2017|H3N8|2017-09-11|N_America|USA
EPIISL505956|Avian|A/ruddy-turnstone/Georgia/UGAI18-639/2018|H12N9|2018-05-03|N_America|USA
EPIISL254723|Avian|A/northern-shoveler/California/AH0076719/2016|H7N3|2016-01-12|N_America|USA
EPIISL273598|Avian|A/sanderling/Delaware-Bay/519/2016|H10N5|2016-05-25|N_America|USA
EPIISL221436|Avian|A/helmeted-guineafowl/Colombia/2440/2015|H11N2|2015-03-25|S_America|Colombia
EPIISL221435|Avian|A/helmeted-guineafowl/Colombia/2441/2015|H11N2|2015-03-25|S_America|Colombia
EPIISL224870|Avian|A/helmeted-guineafowl/Colombia/2/2015|H11N2|2015-03-25|S_America|Colombia
EPIISL189515|Avian|A/blue-winged-teal/Ohio/12OS2106/2012|H4N6|2012-09-01|N_America|USA
EPIISL222141|Avian|A/green-winged-teal/Missouri/13OS6332/2013|H10N3|2013-12-28|N_America|USA
EPIISL328300|Avian|A/mallard/Alberta/72/2017|HxNx|2017-08-12|N_America|Canada
EPIISL254780|Avian|A/American-green-winged-teal/Louisiana/AH0077927/2016|H7N3|2016-01-23|N_America|USA
EPIISL294022|Avian|A/Northern-shoveler/Mississippi/16OS6142/2016|H7N3|2016-12-20|N_America|USA
EPIISL224873|Avian|A/yellow-billed-pintail/Chile/1/2012|H1N1|2012-07-26|S_America|Chile
EPIISL224994|Avian|A/yellow-billed-pintail/Chile/1/2012|H1N1|2012-07-26|S_America|Chile
EPIISL17353509|Avian|A/chicken/Choco/ICA-3504/2022|H5N1|2022-11-01|S_America|Colombia
EPIISL17353839|Avian|A/duck/Choco/ICA-3501/2022|H5N1|2022-10-09|S_America|Colombia
EPIISL17353508|Avian|A/chicken/Choco/ICA-3502/2022|H5N1|2022-11-13|S_America|Colombia
EPIISL369372|Avian|A/mallard/California/UCD1322/2017|H3N8|2017-07-31|N_America|USA
EPIISL16215549|Avian|A/Mallard/Alberta/192/2021|H2N4|2021-08-26|N_America|Canada
EPIISL376310|Avian|A/blue-winged-teal/Missouri/17OS3211/2017|H3N1|2017-09-09|N_America|USA
EPIISL502741|Avian|A/turkey/North-Carolina/20-007949-002/2020|H7N3|2020-03-09|N_America|USA
EPIISL216866|Avian|A/avian/Maryland/13OS2922/2013|H11N9|2013-11-11|N_America|USA
EPIISL225531|Avian|A/chicken/Jalisco/CPA-01655-16-CENASA-95076/2016|H7N3|2016-01-26|N_America|Mexico
EPIISL701637|Avian|A/Mallard/Wisconsin/17OS3869/2017|HxNx|2017-10-01|N_America|USA
EPIISL505968|Avian|A/mallard/Minnesota/UGAI18-2027/2018|H7N3|2018-08-30|N_America|USA
EPIISL376230|Avian|A/mallard/Missouri/17OS4733/2017|H7N3|2017-11-04|N_America|USA
EPIISL369373|Avian|A/mallard/California/UCD1199/2017|H5N2|2017-07-25|N_America|USA
EPIISL393463|Avian|A/Blue-winged-Teal/Ohio/18OS1705/2018|H3N8|2018-09-05|N_America|USA
EPIISL18058052|Avian|A/white-rumped-sandpiper/Rio-de-Janeiro/PNRJ049/2019|H2N1|2019-04-01|S_America|Brazil
EPIISL258584|Avian|A/blue-winged-teal/Lousiana/UGAI14-1108/2014|H10N7|2014-04-03|N_America|USA
EPIISL326967|Avian|A/kelp-gull/Chile/C10579/2016|H16N3|2016-04-22|S_America|Chile
EPIISL326953|Avian|A/dolphin-gull/Chile/C10783/2016|H16N3|2016-04-27|S_America|Chile
EPIISL327601|Avian|A/kelp-gull/Chile/C8939/2016|H13N2|2016-03-15|S_America|Chile
EPIISL327605|Avian|A/kelp-gull/Chile/C8599/2016|H13N2|2016-03-10|S_America|Chile
EPIISL326965|Avian|A/kelp-gull/Chile/C12508/2016|H13N2|2016-05-31|S_America|Chile
EPIISL327602|Avian|A/kelp-gull/Chile/C8609/2016|H13N2|2016-03-10|S_America|Chile
EPIISL327603|Avian|A/kelp-gull/Chile/C8594/2016|H13N2|2016-03-10|S_America|Chile
EPIISL326975|Avian|A/whimbrel/Chile/C10834/2016|H13N2|2016-04-27|S_America|Chile
EPIISL327604|Avian|A/kelp-gull/Chile/C8595/2016|H13N2|2016-03-10|S_America|Chile
EPIISL326973|Avian|A/whimbrel/Chile/C12523/2016|H13N2|2016-05-31|S_America|Chile
EPIISL326970|Avian|A/red-shoveler/Chile/C14653/2016|H11N9|2016-08-16|S_America|Chile
EPIISL327622|Avian|A/black-skimmer/Chile/C20140/2016|H13N9|2016-12-13|S_America|Chile
EPIISL327621|Avian|A/black-skimmer/Chile/C20123/2016|H13N9|2016-12-13|S_America|Chile
EPIISL397478|Avian|A/white-backed-stilt/Chile/C20090/2016|H13N9|2016-12-13|S_America|Chile
EPIISL327609|Avian|A/kelp-gull/Chile/C20137/2016|H13N9|2016-12-13|S_America|Chile
EPIISL327600|Avian|A/whimbrel/Chile/C20073/2016|H13N9|2016-12-13|S_America|Chile
EPIISL327610|Avian|A/elegant-tern/Chile/C20085/2016|H13N9|2016-12-13|S_America|Chile
EPIISL327623|Avian|A/black-skimmer/Chile/C20108/2016|H13N9|2016-12-13|S_America|Chile
EPIISL327595|Avian|A/whimbrel/Chile/C20147/2016|H13N9|2016-12-13|S_America|Chile
EPIISL327597|Avian|A/whimbrel/Chile/C20144/2016|H13N9|2016-12-13|S_America|Chile
EPIISL327599|Avian|A/whimbrel/Chile/C20075/2016|H13N9|2016-12-13|S_America|Chile
EPIISL327626|Avian|A/black-skimmer/Chile/C20084/2016|H13N9|2016-12-13|S_America|Chile
EPIISL380990|Avian|A/white-backed-stilt/Chile/C24619/2017|H5N9|2017-04-18|S_America|Chile
EPIISL327608|Avian|A/kelp-gull/Chile/C27585/2017|H6N8|2017-06-14|S_America|Chile
EPIISL220253|Avian|A/blue-winged-teal/Texas/AI13-4094/2013|HxNx|2013-09-18|N_America|USA
EPIISL328517|Avian|A/mallard/Minnesota/UGAI15-6540/2015|H1N1|2015-09-18|N_America|USA
EPIISL376262|Avian|A/northern-shoveler/Missouri/17OS4846/2017|H1N1|2017-11-06|N_America|USA
EPIISL219932|Avian|A/blue-winged-teal/Texas/UGA14-2200/2014|H4N8|2014-09-17|N_America|USA
EPIISL222693|Avian|A/yellow-billed-pintail/Chile/C1267/2015|H5N3|2015-09-24|S_America|Chile
EPIISL222694|Avian|A/gray-plover/Chile/C1313/2015|H9N7|2015-09-25|S_America|Chile
EPIISL378304|Avian|A/Northern-Shoveler/California/D1616217/2016|H14N3|2016-12-23|N_America|USA
EPIISL372882|Avian|A/Turkey/California/B1801968/2018|H7N3|2018-09-18|N_America|USA
EPIISL506009|Avian|A/ruddy-turnstone/South-Carolina/UGAI18-896/2018|H12N1|2018-05-23|N_America|USA
EPIISL4056625|Avian|A/Ruddy-Turnstone/Delaware-Bay/591/2020|H12N3|2020-05-29|N_America|USA
EPIISL6795365|Avian|A/Mallard/Peru/M6/2019|H2N6|2019-12-27|S_America|Peru
EPIISL17353507|Avian|A/chicken/Bolivar/ICA-3500/2022|H5N1|2022-11-08|S_America|Colombia
EPIISL16157545|Avian|A/chicken/Ecuador/02/2022|H5N1|2022-11-25|S_America|Ecuador
EPIISL16161673|Avian|A/chicken/Ecuador/03/2022|H5N1|2022-11-25|S_America|Ecuador
EPIISL16161675|Avian|A/chicken/Ecuador/04/2022|H5N1|2022-11-25|S_America|Ecuador
EPIISL17353510|Avian|A/chicken/Cordoba/ICA-3499/2022|H5N1|2022-11-26|S_America|Argentina
EPIISL17353838|Avian|A/chicken/Magdalena/ICA-3503/2022|H5N1|2022-11-18|S_America|Colombia
EPIISL17777527|Avian|A/gull/Peru/LIM-INS-006/2023|H5N1|2023-03-16|S_America|Peru
EPIISL17777530|Avian|A/guanay-cormorant/Peru/CAL-INS-009/2023|H5N1|2023-03-17|S_America|Peru
EPIISL17777528|Avian|A/peruvian-booby/Peru/CAL-INS-007/2023|H5N1|2023-03-17|S_America|Peru
EPIISL17777529|Avian|A/peruvian-booby/Peru/CAL-INS-008/2023|H5N1|2023-03-17|S_America|Peru
EPIISL17777525|Avian|A/peruvian-booby/Peru/LIM-INS-004/2023|H5N1|2023-04-03|S_America|Peru
EPIISL18054507|Avian|A/pelican/Peru/PIU-028/2022|H5N1|2022-11-24|S_America|Peru
EPIISL18054506|Avian|A/pelican/Peru/PIU-019/2022|H5N1|2022-11-24|S_America|Peru
EPIISL17660073|Avian|A/owl/Peru/23-005629-001-original/2022|H5N1|2022-11-11|S_America|Peru
EPIISL18054500|Avian|A/guanay-cormorant/Peru/PIU-024/2022|H5N1|2022-11-24|S_America|Peru
EPIISL18054501|Avian|A/sanderling/Peru/PIU-005/2022|H5N1|2022-11-22|S_America|Peru
EPIISL17805994|Avian|A/chicken/Peru/AIS0548/2022|H5N1|2022-12-22|S_America|Peru
EPIISL17973443|Avian|A/wildbird/Ecuador/IC03-4587/2023|H5N1|2023-01-11|S_America|Ecuador
EPIISL17973458|Avian|A/wildbird/Ecuador/IC06-4590/2023|H5N1|2023-01-11|S_America|Ecuador
EPIISL18054504|Avian|A/pelican/Peru/PIU-013/2022|H5N1|2022-11-23|S_America|Peru
EPIISL17805995|Avian|A/chicken/Peru/AIS0550/2022|H5N1|2022-12-12|S_America|Peru
EPIISL17806000|Avian|A/pelican/Peru/AIS0538/2022|H5N1|2022-11-10|S_America|Peru
EPIISL17806002|Avian|A/pelican/Peru/AIS0541/2022|H5N1|2022-11-16|S_America|Peru
EPIISL17805987|Avian|A/chicken/Peru/AIS0539/2022|H5N1|2022-11-18|S_America|Peru
EPIISL17660072|Avian|A/chicken/Peru/23-005607-003-original/2022|H5N1|2022-11-11|S_America|Peru
EPIISL16249681|Avian|A/chicken/Peru/LAM-INS-002/2022|H5N1|2022-11-28|S_America|Peru
EPIISL17805991|Avian|A/chicken/Peru/AIS0544/2022|H5N1|2022-12-03|S_America|Peru
EPIISL17885945|Avian|A/chicken/Araucania/241914-1/2023|H5N1|2023-03-14|S_America|Chile
EPIISL17885966|Avian|A/turkey/Araucania/241892-3/2023|H5N1|2023-03-14|S_America|Chile
EPIISL17885869|Avian|A/goose/Araucania/239189-1/2023|H5N1|2023-02-28|S_America|Chile
EPIISL18005781|Avian|A/domestic-duck/Araucania/240481-2/2023|H5N1|2023-03-07|S_America|Chile
EPIISL17885952|Avian|A/chicken/Araucania/239569-2/2023|H5N1|2023-03-02|S_America|Chile
EPIISL17885954|Avian|A/chicken/Araucania/239569-1/2023|H5N1|2023-03-02|S_America|Chile
EPIISL17885958|Avian|A/chicken/Araucania/239189-2/2023|H5N1|2023-02-28|S_America|Chile
EPIISL17885963|Avian|A/duck/Araucania/239189-3/2023|H5N1|2023-02-28|S_America|Chile
EPIISL17885965|Avian|A/chiloe-wigeon/OHiggins/240893-2/2023|H5N1|2023-03-09|S_America|Chile
EPIISL17885870|Avian|A/chicken/OHiggins/241252-6/2023|H5N1|2023-03-12|S_America|Chile
EPIISL17885871|Avian|A/chicken/OHiggins/241252-3/2023|H5N1|2023-03-12|S_America|Chile
EPIISL17885849|Avian|A/black-skimmer/Maule/240379/2023|H5N1|2023-03-06|S_America|Chile
EPIISL17885987|Avian|A/whimbrel/Valparaiso/239946/2023|H5N1|2023-03-05|S_America|Chile
EPIISL17885878|Avian|A/chicken/Nuble/239136/2023|H5N1|2023-02-27|S_America|Chile
EPIISL17885957|Avian|A/duck/Maule/240466-1/2023|H5N1|2023-03-07|S_America|Chile
EPIISL17885964|Avian|A/turkey/Nuble/240489-1/2023|H5N1|2023-03-07|S_America|Chile
EPIISL17885962|Avian|A/turkey/Nuble/241568-1/2023|H5N1|2023-03-10|S_America|Chile
EPIISL17885876|Avian|A/chicken/Nuble/240684/2023|H5N1|2023-03-08|S_America|Chile
EPIISL17885873|Avian|A/chicken/Nuble/241681-1/2023|H5N1|2023-03-10|S_America|Chile
EPIISL17885970|Avian|A/turkey-vulture/Antofagasta/228252-1/2022|H5N1|2022-12-17|S_America|Chile
EPIISL17805989|Avian|A/chicken/Peru/AIS0542/2022|H5N1|2022-12-01|S_America|Peru
EPIISL17885926|Avian|A/pelican/Atacama/229450-2/2022|H5N1|2022-12-26|S_America|Chile
EPIISL17885923|Avian|A/pelican/Coquimbo/230310-1/2023|H5N1|2023-01-02|S_America|Chile
EPIISL16891402|Avian|A/black-skimmer/Chile/C61962/2022|H5N1|2022-12-02|S_America|Chile
EPIISL17885928|Avian|A/pelican/Antofagasta/228318-1/2022|H5N1|2022-12-16|S_America|Chile
EPIISL17660070|Avian|A/chicken/Peru/23-005607-001-original/2022|H5N1|2022-11-11|S_America|Peru
EPIISL17885929|Avian|A/pelican/Antofagasta/228272-1/2022|H5N1|2022-12-18|S_America|Chile
EPIISL16249730|Avian|A/chicken/Peru/LIM-INS-003/2022|H5N1|2022-11-29|S_America|Peru
EPIISL17885953|Avian|A/elegant-tern/Tarapaca/229133-1/2022|H5N1|2022-12-23|S_America|Chile
EPIISL17011958|Avian|A/Gull/Chile/7023-3/2022|H5N1|2022-12-07|S_America|Chile
EPIISL17660071|Avian|A/chicken/Peru/23-005607-002-original/2022|H5N1|2022-11-11|S_America|Peru
EPIISL17805988|Avian|A/chicken/Peru/AIS0540/2022|H5N1|2022-11-28|S_America|Peru
EPIISL17885877|Avian|A/chicken/Nuble/240155/2023|H5N1|2023-03-06|S_America|Chile
EPIISL17885969|Avian|A/heron/Antofagasta/228705-3/2022|H5N1|2022-12-20|S_America|Chile
EPIISL18005786|Avian|A/black-crowned-night-heron/Antofagasta/228705-2/2022|H5N1|2022-12-20|S_America|Chile
EPIISL17885912|Avian|A/pelican/OHiggins/233721-1/2023|H5N1|2023-01-24|S_America|Chile
EPIISL17885915|Avian|A/pelican/OHiggins/233663-1/2023|H5N1|2023-01-24|S_America|Chile
EPIISL17885982|Avian|A/pelican/Valparaiso/234040/2023|H5N1|2023-01-25|S_America|Chile
EPIISL17885932|Avian|A/pelican/Valparaiso/233418-1/2023|H5N1|2023-01-20|S_America|Chile
EPIISL17885983|Avian|A/pelican/Valparaiso/233450-1/2023|H5N1|2023-01-23|S_America|Chile
EPIISL17885931|Avian|A/pelican/Antofagasta/228246-3/2022|H5N1|2022-12-15|S_America|Chile
EPIISL17885978|Avian|A/sanderling/Arica-y-Parinacota/240265/2023|H5N1|2023-03-03|S_America|Chile
EPIISL17885942|Avian|A/pelican/Tarapaca/227436-2/2022|H5N1|2022-12-09|S_America|Chile
EPIISL17099964|Avian|A/Pelecanus/Peru/VFAR-140/2022|H5N1|2022-12-01|S_America|Peru
EPIISL17011964|Avian|A/Gull/Chile/7023-2/2022|H5N1|2022-12-07|S_America|Chile
EPIISL17885956|Avian|A/pelican/Valparaiso/233091-2/2023|H5N1|2023-01-20|S_America|Chile
EPIISL17885930|Avian|A/pelican/Valparaiso/233091-1/2023|H5N1|2023-01-20|S_America|Chile
EPIISL17885985|Avian|A/pelican/Valparaiso/233447-2/2023|H5N1|2023-01-21|S_America|Chile
EPIISL17885918|Avian|A/pelican/Nuble/233947-2/2023|H5N1|2023-01-26|S_America|Chile
EPIISL17885973|Avian|A/tern/Maule/238507/2023|H5N1|2023-02-23|S_America|Chile
EPIISL17885972|Avian|A/kelp-gull/Maule/239349/2023|H5N1|2023-03-01|S_America|Chile
EPIISL17885944|Avian|A/pelican/Antofagasta/228244-2/2022|H5N1|2022-12-16|S_America|Chile
EPIISL17885951|Avian|A/gray-gull/Tarapaca/232825-1/2023|H5N1|2023-01-18|S_America|Chile
EPIISL17885980|Avian|A/sanderling/Arica-y-Parinacota/230758-1/2022|H5N1|2022-12-30|S_America|Chile
EPIISL17885967|Avian|A/blackish-oystercatcher/OHiggins/240628/2023|H5N1|2023-03-06|S_America|Chile
EPIISL17660074|Avian|A/brown-booby/Peru/23-005629-003-original/2022|H5N1|2022-11-11|S_America|Peru
EPIISL17805986|Avian|A/chicken/Peru/AIS0546/2022|H5N1|2022-12-18|S_America|Peru
EPIISL17805997|Avian|A/avian/Peru/AISA0446/2022|H5N1|2022-11-22|S_America|Peru
EPIISL17885934|Avian|A/pelican/Antofagasta/228246-2/2022|H5N1|2022-12-15|S_America|Chile
EPIISL17885927|Avian|A/pelican/Atacama/229424-2/2022|H5N1|2022-12-22|S_America|Chile
EPIISL17885921|Avian|A/pelican/Maule/231155-2/2023|H5N1|2023-01-09|S_America|Chile
EPIISL17885955|Avian|A/elegant-tern/Arica-y-Parinacota/229476-1/2022|H5N1|2022-12-24|S_America|Chile
EPIISL17885925|Avian|A/pelican/Atacama/230158-1/2022|H5N1|2022-12-30|S_America|Chile

## Sheet: PA
Article DOI: https://doi.org/10.3201/eid3112.250783
EID cannot ensure accessibility for supplementary materials supplied by authors. Readers who have difficulty accessing supplementary content should contact the authors for assistance.
Novel Highly Pathogenic Avian Influenza (A)H5N1 Virus, Argentina, 2025
Appendix 2
PA
EPIISL243527|Avian|A/mallard-duck/Netherlands/17/2011|H3N8|2011-09-20|Eurasia|Netherlands
EPIISL224756|Avian|A/Chinstrap-penguin/Antarctica/15459/2015|H5N5|2015-01-01|Antarctica|Antarctica
EPIISL94194|Avian|A/gadwall/California/8203/2008|HxNx|2008-10-18|N_America|USA
EPIISL148204|Avian|A/great-black-backed-gull/Iceland/1113/2011|H4N8|2011-10-16|Eurasia|Iceland
EPIISL158475|Avian|A/mallard/Wisconsin/11OS3009/2011|H11N9|2011-10-02|N_America|USA
EPIISL168203|Avian|A/blue-winged-teal/TX/AI13-330/2013|H11N9|2013-03-01|N_America|USA
EPIISL327602|Avian|A/kelp-gull/Chile/C8609/2016|H13N2|2016-03-10|S_America|Chile
EPIISL327604|Avian|A/kelp-gull/Chile/C8595/2016|H13N2|2016-03-10|S_America|Chile
EPIISL326965|Avian|A/kelp-gull/Chile/C12508/2016|H13N2|2016-05-31|S_America|Chile
EPIISL327605|Avian|A/kelp-gull/Chile/C8599/2016|H13N2|2016-03-10|S_America|Chile
EPIISL327601|Avian|A/kelp-gull/Chile/C8939/2016|H13N2|2016-03-15|S_America|Chile
EPIISL326973|Avian|A/whimbrel/Chile/C12523/2016|H13N2|2016-05-31|S_America|Chile
EPIISL326975|Avian|A/whimbrel/Chile/C10834/2016|H13N2|2016-04-27|S_America|Chile
EPIISL326970|Avian|A/red-shoveler/Chile/C14653/2016|H11N9|2016-08-16|S_America|Chile
EPIISL6795365|Avian|A/Mallard/Peru/M6/2019|H2N6|2019-12-27|S_America|Peru
EPIISL294175|Avian|A/mallard-duck/Illinois/17OS1431/2017|H10N7|2017-03-09|N_America|USA
EPIISL75702|Avian|A/mallard/Minnesota/Sg-00046/2007|H4N6|2007-08-03|N_America|USA
EPIISL141153|Avian|A/mallard/Minnesota/Sg-00782/2008|H2N3|2008-08-02|N_America|USA
EPIISL94296|Avian|A/mallard/California/9704/2008|H10N7|2008-12-07|N_America|USA
EPIISL64394|Avian|A/mallard/Washington/454202-15/2006|H5N2|2006-01-01|N_America|USA
EPIISL397596|Avian|A/ruddy-turnstone/New-Jersey/AI12-1986/2012|H12N3|2012-05-20|N_America|USA
EPIISL279293|Avian|A/ruddy-turnstone/New-Jersey/UGAI16-1261/2016|H10N5|2016-05-18|N_America|USA
EPIISL279273|Avian|A/ruddy-turnstone/New-Jersey/UGAI16-1318/2016|HxNx|2016-05-21|N_America|USA
EPIISL273562|Avian|A/shorebird/Delaware-Bay/309/2016|H10N5|2016-05-24|N_America|USA
EPIISL16920546|Avian|A/Sanderling/Delaware/195/2022|H11N8|2022-05-31|N_America|USA
EPIISL327595|Avian|A/whimbrel/Chile/C20147/2016|H13N9|2016-12-13|S_America|Chile
EPIISL327597|Avian|A/whimbrel/Chile/C20144/2016|H13N9|2016-12-13|S_America|Chile
EPIISL327619|Avian|A/black-skimmer/Chile/C20142/2016|H13N9|2016-12-13|S_America|Chile
EPIISL327624|Avian|A/black-skimmer/Chile/C20057/2016|H13N8|2016-12-13|S_America|Chile
EPIISL327626|Avian|A/black-skimmer/Chile/C20084/2016|H13N9|2016-12-13|S_America|Chile
EPIISL327599|Avian|A/whimbrel/Chile/C20075/2016|H13N9|2016-12-13|S_America|Chile
EPIISL327620|Avian|A/black-skimmer/Chile/C20124/2016|H13N9|2016-12-13|S_America|Chile
EPIISL327623|Avian|A/black-skimmer/Chile/C20108/2016|H13N9|2016-12-13|S_America|Chile
EPIISL327611|Avian|A/elegant-tern/Chile/C20093/2016|H13N9|2016-12-13|S_America|Chile
EPIISL327621|Avian|A/black-skimmer/Chile/C20123/2016|H13N9|2016-12-13|S_America|Chile
EPIISL327609|Avian|A/kelp-gull/Chile/C20137/2016|H13N9|2016-12-13|S_America|Chile
EPIISL327600|Avian|A/whimbrel/Chile/C20073/2016|H13N9|2016-12-13|S_America|Chile
EPIISL397478|Avian|A/white-backed-stilt/Chile/C20090/2016|H13N9|2016-12-13|S_America|Chile
EPIISL380990|Avian|A/white-backed-stilt/Chile/C24619/2017|H5N9|2017-04-18|S_America|Chile
EPIISL327608|Avian|A/kelp-gull/Chile/C27585/2017|H6N8|2017-06-14|S_America|Chile
EPIISL376253|Avian|A/blue-winged-teal/Illinois/17OS2542/2017|H4N8|2017-09-23|N_America|USA
EPIISL701425|Avian|A/Blue-winged-Teal/North-Carolina/AH0114567I-3-A/2017|H4N6|2017-12-01|N_America|USA
EPIISL505959|Avian|A/blue-winged-teal/Louisiana/UGAI18-1820/2018|H4N6|2018-09-15|N_America|USA
EPIISL501819|Avian|A/Mallard-duck/Alberta/4/2019|H6N5|2019-08-22|N_America|Canada
EPIISL14767404|Avian|A/green-winged-teal/Alaska/AK20-416/2020|H10N7|2020-10-09|N_America|USA
EPIISL16215556|Avian|A/Mallard/Alberta/594/2021|H4N6|2021-08-26|N_America|Canada
EPIISL373058|Avian|A/ruddy-turnstone/Delaware-Bay/326/2018|H2N1|2018-05-22|N_America|USA
EPIISL701961|Avian|A/Mallard/Wisconsin/18OS3322/2018|H4N6|2018-11-14|N_America|USA
EPIISL14777739|Avian|A/Ruddy-Turnstone/Delaware/260/2021|H3N8|2021-06-01|N_America|USA
EPIISL17851850|Avian|A/duck/Ohio/OH22-20551/2022|H5N1|2022-08-31|N_America|USA
EPIISL17353839|Avian|A/duck/Choco/ICA-3501/2022|H5N1|2022-10-09|S_America|Colombia
EPIISL17353508|Avian|A/chicken/Choco/ICA-3502/2022|H5N1|2022-11-13|S_America|Colombia
EPIISL17353509|Avian|A/chicken/Choco/ICA-3504/2022|H5N1|2022-11-01|S_America|Colombia
EPIISL221436|Avian|A/helmeted-guineafowl/Colombia/2440/2015|H11N2|2015-03-25|S_America|Colombia
EPIISL224870|Avian|A/helmeted-guineafowl/Colombia/2/2015|H11N2|2015-03-25|S_America|Colombia
EPIISL222694|Avian|A/gray-plover/Chile/C1313/2015|H9N7|2015-09-25|S_America|Chile
EPIISL222695|Avian|A/American-oystercatcher/Chile/C1307/2015|H9N2|2015-09-25|S_America|Chile
EPIISL379028|Avian|A/blue-winged-teal/Guatemala/CIP049-H117-42/2013|H5N3|2013-08-01|N_America|Guatemala
EPIISL162244|Avian|A/blue-winged-teal/Ohio/13OS1759/2013|H4N8|2013-09-13|N_America|USA
EPIISL33933|Avian|A/northern-shoveler/Alaska/7MP0954/2007|H4N6|2007-09-06|N_America|USA
EPIISL63352|Avian|A/American-wigeon/Minnesota/Sg-00231/2007|H4N6|2007-09-29|N_America|USA
EPIISL220218|Avian|A/mallard/Minnesota/AI12-4031/2012|H5N2|2012-09-20|N_America|USA
EPIISL18058051|Avian|A/white-rumped-sandpiper/Goias/RS1193/2012|H2N2|2012-04-01|S_America|Brazil
EPIISL137862|Avian|A/American-black-duck/New-Brunswick/00987/2010|HxNx|2010-09-16|N_America|Canada
EPIISL67860|Avian|A/mallard/Ohio/667/2002|H4N6|2002-01-01|N_America|USA
EPIISL99397|Avian|A/blue-winged-teal/Alberta/16/1997|H2N9|1997-07-29|N_America|Canada
EPIISL67875|Avian|A/red-knot/Delaware/441/2002|H2N3|2002-01-01|N_America|USA
EPIISL99273|Avian|A/mallard/Alberta/137/2007|H3N8|2007-08-22|N_America|Canada
EPIISL138158|Avian|A/shorebird/Delaware-Bay/130/2002|HxNx|2002-05-21|N_America|USA
EPIISL29892|Avian|A/northern-pintail/California/44241-743/2006|H3N8|2006-11-18|N_America|USA
EPIISL141146|Avian|A/mallard/Minnesota/Sg-01042/2008|H6N8|2008-09-14|N_America|USA
EPIISL94232|Avian|A/mallard/California/8212/2008|H6N1|2008-10-18|N_America|USA
EPIISL75686|Avian|A/blue-winged-teal/Minnesota/Sg-00037/2007|H3N8|2007-08-03|N_America|USA
EPIISL253665|Avian|A/American-green-winged-teal/Missouri/14OS4423/2014|H11N9|2014-12-16|N_America|USA
EPIISL99270|Avian|A/mallard/Alberta/160/2007|H4N6|2007-08-22|N_America|Canada
EPIISL148243|Avian|A/ruddy-turnstone/Canada/02937/2011|H3N5|2011-08-30|N_America|Canada
EPIISL30027|Avian|A/northern-shoveler/California/HKWF1026/2007|H7N3|2007-12-02|N_America|USA
EPIISL134907|Avian|A/mallard/Wisconsin/10OS3868/2010|HxNx|2010-11-13|N_America|USA
EPIISL99329|Avian|A/mallard/Alberta/251/2004|H4N6|2004-08-15|N_America|Canada
EPIISL278042|Avian|A/green-winged-teal/Mexico-Sonora/266/2008|H6N1|2008-01-19|N_America|Mexico
EPIISL371803|Avian|A/ruddy-turnstone/Delaware-Bay/305/2009|H10N7|2009-05-20|N_America|USA
EPIISL257128|Avian|A/blue-winged-teal/Guatemala/CIP049H109-06/2012|H4N2|2012-11-16|N_America|Guatemala
EPIISL701391|Avian|A/Mallard/Alaska/AH0029066I-3-A/2016|H12N5|2016-12-01|N_America|USA
EPIISL393476|Avian|A/Mallard/Illinois/17OS2751/2017|H5N2|2017-11-12|N_America|USA
EPIISL254856|Avian|A/American-green-winged-teal/Missouri/15OS6591/2015|H11N9|2015-10-31|N_America|USA
EPIISL141217|Avian|A/mallard/Minnesota/AI09-3353/2009|H2N9|2009-09-09|N_America|USA
EPIISL25208|Avian|A/blue-winged-teal/TX/75/2002|H1N3|2002-01-01|N_America|USA
EPIISL64896|Avian|A/mallard-Maryland/708/2005|H3N2|2005-01-01|N_America|USA
EPIISL224871|Avian|A/white-faced-whistling-duck/Colombia/1/2011|H5N2|2011-04-11|S_America|Colombia
EPIISL224872|Avian|A/black-bellied-whistling-duck/Colombia/1/2011|H5N2|2011-04-13|S_America|Colombia
EPIISL138100|Avian|A/mallard/Alberta/90/1997|H10N7|1997-07-31|N_America|Canada
EPIISL6993|Avian|A/mallard/Ohio/178/1990|H4N6|1990-01-01|N_America|USA
EPIISL148103|Avian|A/blue-winged-teal/Alberta/212/1984|H1N1|1984-08-09|N_America|Canada
EPIISL99465|Avian|A/mallard/Alberta/18/1991|H4N6|1991-08-09|N_America|Canada
EPIISL379550|Avian|A/turkey/Minnesota/38391-6/1995|H9N2|1995-08-01|N_America|USA
EPIISL118933|Avian|A/mallard/Stralsund/41-6/1981|H2N1|1981-01-01|Eurasia|Germany
EPIISL1486|Avian|A/duck/Germany/113/95|H9N2|1995-01-01|Eurasia|Germany
EPIISL73370|Avian|A/mallard/Netherlands/2/1999|H3N5|1999-10-07|Eurasia|Netherlands
EPIISL189396|Avian|A/mallard/Sweden/366/2002|H11N9|2002-11-01|Eurasia|Sweden
EPIISL73385|Avian|A/mallard/Sweden/58/2003|H11N1|2003-12-18|Eurasia|Sweden
EPIISL267359|Avian|A/mallard-duck/Netherlands/2/2004|H6N8|2004-09-27|Eurasia|Netherlands
EPIISL6459|Avian|A/poultry/Italy/330/1997|H5N2|1997-01-01|Eurasia|Italy
EPIISL84558|Avian|A/mallard/Netherlands/02/2000|H10N7|2000-01-01|Eurasia|Netherlands
EPIISL5829|Avian|A/shoveler/Netherlands/19/1999|H11N9|1999-01-01|Eurasia|Netherlands
EPIISL122072|Avian|A/mallard/Sweden/32/2002|H2N3|2002-01-01|Eurasia|Sweden
EPIISL30804|Avian|A/common-eider/Netherlands/1/2006|H3N8|2006-01-01|Eurasia|Netherlands
EPIISL73362|Avian|A/common-teal/Netherlands/9/2000|H11N9|2000-11-27|Eurasia|Netherlands
EPIISL189348|Avian|A/mallard/Sweden/1417/2002|H10N7|2002-12-06|Eurasia|Sweden
EPIISL122066|Avian|A/mallard/Sweden/111/2002|H2N7|2002-01-01|Eurasia|Sweden
EPIISL189393|Avian|A/mallard/Sweden/3328/2003|H12N5|2003-09-17|Eurasia|Sweden
EPIISL267401|Avian|A/mallard-duck/Netherlands/1/2004|H3N8|2004-09-18|Eurasia|Netherlands
EPIISL243438|Avian|A/mallard-duck/Netherlands/23/2006|H1N1|2006-08-25|Eurasia|Netherlands
EPIISL158687|Avian|A/mallard/Italy/4518/2007|H10N1|2007-01-01|Eurasia|Italy
EPIISL243606|Avian|A/gadwall-duck/Netherlands/3/2006|H3N8|2006-09-03|Eurasia|Netherlands
EPIISL243398|Avian|A/mallard-duck/Netherlands/30/2011|H6N4|2011-10-19|Eurasia|Netherlands
EPIISL243483|Avian|A/greater-white-fronted-goose/Netherlands/6/2009|H6N8|2009-01-04|Eurasia|Netherlands
EPIISL158341|Avian|A/mallard/Sweden/79978/2008|H4N6|2008-11-16|Eurasia|Sweden
EPIISL189613|Avian|A/mallard/Sweden/79389/2008|HxNx|2008-11-15|Eurasia|Sweden
EPIISL122101|Avian|A/mallard/Netherlands/1/2010|H2N3|2010-01-01|Eurasia|Netherlands
EPIISL84569|Avian|A/mallard/Sweden/90/2005|H11N9|2005-01-01|Eurasia|Sweden
EPIISL65844|Avian|A/mallard/France/06964/2006|H5N3|2006-10-24|Eurasia|France
EPIISL117500|Avian|A/Muscovy-duck/France/09010/2009|H6N1|2009-03-01|Eurasia|France
EPIISL29257|Avian|A/mallard/Denmark/77-64590-5/2005|H7N5|2005-09-19|Eurasia|Denmark
EPIISL77444|Avian|A/tufted-duck/PT/13771/2006|H7N3|2006-03-22|Eurasia|Portugal
EPIISL99533|Avian|A/Arenaria-interpres/Belgium/06765cls2/2009|H11N9|2009-05-01|Eurasia|Belgium
EPIISL67402|Avian|A/mallard/Denmark/64650/03|H5N7|2003-01-01|Eurasia|Denmark
EPIISL73368|Avian|A/mallard/Netherlands/12/2001|H4N2|2001-12-03|Eurasia|Netherlands
EPIISL65840|Avian|A/duck/France/06436/2006|H5N3|2006-03-21|Eurasia|France
EPIISL158191|Avian|A/mallard/Sweden/310/2002|H4N6|2002-10-29|Eurasia|Sweden
EPIISL189315|Avian|A/mallard/Sweden/2834/2003|H8N4|2003-05-27|Eurasia|Sweden
EPIISL64897|Avian|A/mallard/Netherlands/9/2005|H7N7|2005-01-01|Eurasia|Netherlands
EPIISL122031|Avian|A/white-fronted-goose/Netherlands/22/1999|H2N2|1999-01-01|Eurasia|Netherlands
EPIISL122077|Avian|A/mallard/Sweden/12/2003|H2N3|2003-01-01|Eurasia|Sweden
EPIISL84556|Avian|A/mallard/Sweden/74/2003|H5N2|2003-01-01|Eurasia|Sweden
EPIISL29255|Avian|A/duck/Denmark/75-65472-P34/2003|H3N8|2005-09-25|Eurasia|Denmark
EPIISL150096|Avian|A/mallard/Sweden/39/2002|H5N3|2002-11-12|Eurasia|Sweden
EPIISL25673|Avian|A/goose/Italy/296426/2003|H1N1|2003-01-01|Eurasia|Italy
EPIISL243427|Avian|A/black-headed-gull/Netherlands/39/2009|H13N6|2009-07-09|Eurasia|Netherlands
EPIISL158365|Avian|A/mallard/Sweden/80348/2008|HxNx|2008-11-22|Eurasia|Sweden
EPIISL243590|Avian|A/mallard-duck/Netherlands/2/2009|H7N7|2009-01-09|Eurasia|Netherlands
EPIISL95121|Avian|A/Anas-platyrhynchos/Camargue/091863/09|H10N7|2009-05-20|Eurasia|France
EPIISL399425|Avian|A/mallard/Ukraine/AN-23-15-02/2011|H7N3|2011-02-15|Eurasia|Ukraine
EPIISL149635|Avian|A/chicken/Italy/13VIR4527-11/2013|H7N7|2013-08-13|Eurasia|Italy
EPIISL267352|Avian|A/mallard-duck/Netherlands/9/2014|H6N2|2014-10-28|Eurasia|Netherlands
EPIISL502596|Avian|A/Anas-platyrhynchos/Belgium/10749-47/2017|H5N3|2017-08-29|Eurasia|Belgium
EPIISL504945|Avian|A/duck/Moscow/4238/2010|H3N6|2010-10-01|Eurasia|Russia
EPIISL309842|Avian|A/Chicken/Netherlands/13003543/2013|H7N7|2013-03-08|Eurasia|Netherlands
EPIISL243419|Avian|A/black-headed-gull/Netherlands/3/2014|H13N6|2014-06-23|Eurasia|Netherlands
EPIISL309833|Avian|A/Duck/Netherlands/14015610/2014|H6N2|2014-11-17|Eurasia|Netherlands
EPIISL328977|Avian|A/common-teal/Netherlands/1/2015|H11N1|2015-09-29|Eurasia|Netherlands
EPIISL399530|Avian|A/Anas-platyrhynchos/Belgium/7921-H188508/2016|H4N6|2016-08-19|Eurasia|Belgium
EPIISL267243|Avian|A/barnacle-goose/Netherlands/2/2014|H3N6|2014-12-15|Eurasia|Netherlands
EPIISL661312|Avian|A/guinea-fowl/Germany-NW/AI01184/2020|H5N8|2020-09-11|Eurasia|Germany
EPIISL267278|Avian|A/mallard-duck/Sweden/139579/2012|H15N5|2012-11-28|Eurasia|Sweden
EPIISL243424|Avian|A/black-headed-gull/Netherlands/107/2012|H16N3|2012-07-19|Eurasia|Netherlands
EPIISL235197|Avian|A/chicken/England/474-016250/2014|H4N6|2014-05-24|Eurasia|England
EPIISL337412|Avian|A/garganey/Chany-Lake/20/2014|H3N8|2014-08-23|Eurasia|Russia
EPIISL240674|Avian|A/pintail/Russia-Primorje/222/2015|H11N9|2015-10-27|Eurasia|Russia
EPIISL1081354|Avian|A/common-Teal/Yakutia/49/2020|H3N8|2020-08-13|Eurasia|Russia
EPIISL316569|Avian|A/chicken/Italy/17VIR9941-1/2017|H5N8|2017-11-03|Eurasia|Italy
EPIISL320608|Avian|A/chicken/Kursk/526/2018|H5N8|2018-06-15|Eurasia|Russia
EPIISL12176849|Avian|A/common-quail/Kosovo/304-2-22VIR3124-12/2021|H5N8|2021-11-08|Eurasia|Russia
EPIISL256303|Avian|A/environment/Kamchatka/117/2016|H13N8|2016-10-01|Eurasia|Russia
EPIISL338357|Avian|A/Tufted-Duck/Novosibirsk-region/989k/2018|H3N8|2018-10-01|Eurasia|Russia
EPIISL403715|Avian|A/Common-Teal/Buryatia/89i/2019|H1N1|2019-09-03|Eurasia|Russia
EPIISL7595492|Avian|A/Anas-platyrhynchos/Belgium/10413-0003/2020|H5N2|2020-10-04|Eurasia|Belgium
EPIISL1263541|Avian|A/mallard/France/20P017917/2020|H5N3|2020-12-07|Eurasia|France
EPIISL403707|Avian|A/Mallard/Russia-Primorje/153/2019|H4N6|2019-10-06|Eurasia|Russia
EPIISL250235|Avian|A/mallard/Chany/313/2016|H1N1|2016-10-10|Eurasia|Russia
EPIISL822837|Avian|A/green-sandpiper/Netherlands/19011490-013/2019|H5N1|2019-08-13|Eurasia|Netherlands
EPIISL7592096|Avian|A/Anas-platyrhynchos/Belgium/8751-0001/2020|H12N5|2020-08-27|Eurasia|Belgium
EPIISL16253342|Avian|A/Eurasian-Wigeon/Netherlands/6/2022|H5N2|2022-11-23|Eurasia|Netherlands
EPIISL400287|Avian|A/Shoveler/Chany-Lake/68/2019|H12N5|2019-09-07|Eurasia|Russia
EPIISL1184523|Avian|A/mallard/Novosibirsk-region/3344k/2020|H4N6|2020-08-29|Eurasia|Russia
EPIISL14390387|Avian|A/Anas-platyrhynchos/Belgium/2213-0006/2021|H8N4|2021-08-20|Eurasia|Belgium
EPIISL15579541|Avian|A/Mallard/Netherlands/16/2022|H5N3|2022-09-21|Eurasia|Netherlands
EPIISL632316|Avian|A/eurasian-curlew/Netherlands/20016890-001/2020|H5N1|2020-11-01|Eurasia|Netherlands
EPIISL8799318|Avian|A/common-buzzard/Netherlands/21041449-002/2021|H5N1|2021-12-26|Eurasia|Netherlands
EPIISL13990718|Avian|A/Gypaetus-barbatus/Spain/1956-25-22VIR6312-19/2022|H5N1|2022-05-27|Eurasia|Spain
EPIISL15857957|Avian|A/teal/Italy/22VIR9917-52/2022|H5N1|2022-10-19|Eurasia|Italy
EPIISL332687|Avian|A/mallard/Toguchin/13/2017|H4N6|2017-09-03|Eurasia|Russia
EPIISL825173|Avian|A/duck/Netherlands/18018989-011015/2018|H5N3|2018-12-24|Eurasia|Netherlands
EPIISL400283|Avian|A/Gadwall/Omsk-Region/129/2019|H3N8|2019-09-01|Eurasia|Russia
EPIISL17477220|Avian|A/gull/Peru/A102/2022|H5N1|2022-11-01|S_America|Peru
EPIISL17885970|Avian|A/turkey-vulture/Antofagasta/228252-1/2022|H5N1|2022-12-17|S_America|Chile
EPIISL17885971|Avian|A/heron/Antofagasta/228705-2/2022|H5N1|2022-12-20|S_America|Chile
EPIISL18005784|Avian|A/black-crowned-night-heron/Antofagasta/228705-3/2022|H5N1|2022-12-20|S_America|Chile
EPIISL17660074|Avian|A/brown-booby/Peru/23-005629-003-original/2022|H5N1|2022-11-11|S_America|Peru
EPIISL17885930|Avian|A/pelican/Valparaiso/233091-1/2023|H5N1|2023-01-20|S_America|Chile
EPIISL17885980|Avian|A/sanderling/Arica-y-Parinacota/230758-1/2022|H5N1|2022-12-30|S_America|Chile
EPIISL17885944|Avian|A/pelican/Antofagasta/228244-2/2022|H5N1|2022-12-16|S_America|Chile
EPIISL17885932|Avian|A/pelican/Valparaiso/233418-1/2023|H5N1|2023-01-20|S_America|Chile
EPIISL17885956|Avian|A/pelican/Valparaiso/233091-2/2023|H5N1|2023-01-20|S_America|Chile
EPIISL17885983|Avian|A/pelican/Valparaiso/233450-1/2023|H5N1|2023-01-23|S_America|Chile
EPIISL17885955|Avian|A/elegant-tern/Arica-y-Parinacota/229476-1/2022|H5N1|2022-12-24|S_America|Chile
EPIISL17885924|Avian|A/pelican/Atacama/230158-2/2022|H5N1|2022-12-30|S_America|Chile
EPIISL17885978|Avian|A/sanderling/Arica-y-Parinacota/240265/2023|H5N1|2023-03-03|S_America|Chile
EPIISL17477222|Avian|A/gull/Peru/A267/2022|H5N1|2022-12-01|S_America|Peru
EPIISL17099964|Avian|A/Pelecanus/Peru/VFAR-140/2022|H5N1|2022-12-01|S_America|Peru
EPIISL17805997|Avian|A/avian/Peru/AISA0446/2022|H5N1|2022-11-22|S_America|Peru
EPIISL17885927|Avian|A/pelican/Atacama/229424-2/2022|H5N1|2022-12-22|S_America|Chile
EPIISL17885934|Avian|A/pelican/Antofagasta/228246-2/2022|H5N1|2022-12-15|S_America|Chile
EPIISL16891401|Avian|A/Peruvian-pelican/Chile/C61740/2022|H5N1|2022-12-02|S_America|Chile
EPIISL17885931|Avian|A/pelican/Antofagasta/228246-3/2022|H5N1|2022-12-15|S_America|Chile
EPIISL17011964|Avian|A/Gull/Chile/7023-2/2022|H5N1|2022-12-07|S_America|Chile
EPIISL17885942|Avian|A/pelican/Tarapaca/227436-2/2022|H5N1|2022-12-09|S_America|Chile
EPIISL17885951|Avian|A/gray-gull/Tarapaca/232825-1/2023|H5N1|2023-01-18|S_America|Chile
EPIISL17885948|Avian|A/humboldt-penguin/Coquimbo/239590/2023|H5N1|2023-02-28|S_America|Chile
EPIISL17885918|Avian|A/pelican/Nuble/233947-2/2023|H5N1|2023-01-26|S_America|Chile
EPIISL17885972|Avian|A/kelp-gull/Maule/239349/2023|H5N1|2023-03-01|S_America|Chile
EPIISL17885947|Avian|A/humboldt-penguin/Tarapaca/238744-2/2023|H5N1|2023-02-23|S_America|Chile
EPIISL17805986|Avian|A/chicken/Peru/AIS0546/2022|H5N1|2022-12-18|S_America|Peru
EPIISL17805989|Avian|A/chicken/Peru/AIS0542/2022|H5N1|2022-12-01|S_America|Peru
EPIISL17011958|Avian|A/Gull/Chile/7023-3/2022|H5N1|2022-12-07|S_America|Chile
EPIISL18005783|Avian|A/domestic-duck/Araucania/239189-3/2023|H5N1|2023-02-28|S_America|Chile
EPIISL17477221|Avian|A/pelican/Peru/A106/2022|H5N1|2022-11-01|S_America|Peru
EPIISL16249730|Avian|A/chicken/Peru/LIM-INS-003/2022|H5N1|2022-11-29|S_America|Peru
EPIISL17806003|Avian|A/pelican/Peru/AISA0464/2022|H5N1|2022-11-22|S_America|Peru
EPIISL17526123|Avian|A/falcon/Peru/A273/2022|H5N1|2022-12-01|S_America|Peru
EPIISL17885928|Avian|A/pelican/Antofagasta/228318-1/2022|H5N1|2022-12-16|S_America|Chile
EPIISL17885912|Avian|A/pelican/OHiggins/233721-1/2023|H5N1|2023-01-24|S_America|Chile
EPIISL17885877|Avian|A/chicken/Nuble/240155/2023|H5N1|2023-03-06|S_America|Chile
EPIISL17660071|Avian|A/chicken/Peru/23-005607-002-original/2022|H5N1|2022-11-11|S_America|Peru
EPIISL17805988|Avian|A/chicken/Peru/AIS0540/2022|H5N1|2022-11-28|S_America|Peru
EPIISL17885953|Avian|A/elegant-tern/Tarapaca/229133-1/2022|H5N1|2022-12-23|S_America|Chile
EPIISL17885923|Avian|A/pelican/Coquimbo/230310-1/2023|H5N1|2023-01-02|S_America|Chile
EPIISL17885926|Avian|A/pelican/Atacama/229450-2/2022|H5N1|2022-12-26|S_America|Chile
EPIISL17353838|Avian|A/chicken/Magdalena/ICA-3503/2022|H5N1|2022-11-18|S_America|Colombia
EPIISL17805995|Avian|A/chicken/Peru/AIS0550/2022|H5N1|2022-12-12|S_America|Peru
EPIISL17805987|Avian|A/chicken/Peru/AIS0539/2022|H5N1|2022-11-18|S_America|Peru
EPIISL17660072|Avian|A/chicken/Peru/23-005607-003-original/2022|H5N1|2022-11-11|S_America|Peru
EPIISL16249681|Avian|A/chicken/Peru/LAM-INS-002/2022|H5N1|2022-11-28|S_America|Peru
EPIISL17885878|Avian|A/chicken/Nuble/239136/2023|H5N1|2023-02-27|S_America|Chile
EPIISL17885876|Avian|A/chicken/Nuble/240684/2023|H5N1|2023-03-08|S_America|Chile
EPIISL17885873|Avian|A/chicken/Nuble/241681-1/2023|H5N1|2023-03-10|S_America|Chile
EPIISL17885874|Avian|A/chicken/Nuble/241557-1/2023|H5N1|2023-03-10|S_America|Chile
EPIISL17885964|Avian|A/turkey/Nuble/240489-1/2023|H5N1|2023-03-07|S_America|Chile
EPIISL17885957|Avian|A/duck/Maule/240466-1/2023|H5N1|2023-03-07|S_America|Chile
EPIISL17885869|Avian|A/goose/Araucania/239189-1/2023|H5N1|2023-02-28|S_America|Chile
EPIISL17885958|Avian|A/chicken/Araucania/239189-2/2023|H5N1|2023-02-28|S_America|Chile
EPIISL17885950|Avian|A/great-egret/Araucania/240518/2023|H5N1|2023-03-07|S_America|Chile
EPIISL17885946|Avian|A/chicken/Araucania/241892-2/2023|H5N1|2023-03-14|S_America|Chile
EPIISL17885949|Avian|A/chicken/Araucania/240481-1/2023|H5N1|2023-03-07|S_America|Chile
EPIISL18005781|Avian|A/domestic-duck/Araucania/240481-2/2023|H5N1|2023-03-07|S_America|Chile
EPIISL17885945|Avian|A/chicken/Araucania/241914-1/2023|H5N1|2023-03-14|S_America|Chile
EPIISL17885849|Avian|A/black-skimmer/Maule/240379/2023|H5N1|2023-03-06|S_America|Chile
EPIISL17885965|Avian|A/chiloe-wigeon/OHiggins/240893-2/2023|H5N1|2023-03-09|S_America|Chile
EPIISL17885870|Avian|A/chicken/OHiggins/241252-6/2023|H5N1|2023-03-12|S_America|Chile
EPIISL17885871|Avian|A/chicken/OHiggins/241252-3/2023|H5N1|2023-03-12|S_America|Chile
EPIISL17885872|Avian|A/chicken/OHiggins/241252-1/2023|H5N1|2023-03-12|S_America|Chile
EPIISL17805994|Avian|A/chicken/Peru/AIS0548/2022|H5N1|2022-12-22|S_America|Peru
EPIISL17777528|Avian|A/peruvian-booby/Peru/CAL-INS-007/2023|H5N1|2023-03-17|S_America|Peru
EPIISL17777529|Avian|A/peruvian-booby/Peru/CAL-INS-008/2023|H5N1|2023-03-17|S_America|Peru
EPIISL17777525|Avian|A/peruvian-booby/Peru/LIM-INS-004/2023|H5N1|2023-04-03|S_America|Peru
EPIISL17806000|Avian|A/pelican/Peru/AIS0538/2022|H5N1|2022-11-10|S_America|Peru
EPIISL18054500|Avian|A/guanay-cormorant/Peru/PIU-024/2022|H5N1|2022-11-24|S_America|Peru
EPIISL18054501|Avian|A/sanderling/Peru/PIU-005/2022|H5N1|2022-11-22|S_America|Peru
EPIISL17806002|Avian|A/pelican/Peru/AIS0541/2022|H5N1|2022-11-16|S_America|Peru
EPIISL18054504|Avian|A/pelican/Peru/PIU-013/2022|H5N1|2022-11-23|S_America|Peru
EPIISL17777527|Avian|A/gull/Peru/LIM-INS-006/2023|H5N1|2023-03-16|S_America|Peru
EPIISL17777530|Avian|A/guanay-cormorant/Peru/CAL-INS-009/2023|H5N1|2023-03-17|S_America|Peru
EPIISL17973443|Avian|A/wildbird/Ecuador/IC03-4587/2023|H5N1|2023-01-11|S_America|Ecuador
EPIISL17973458|Avian|A/wildbird/Ecuador/IC06-4590/2023|H5N1|2023-01-11|S_America|Ecuador
EPIISL17805991|Avian|A/chicken/Peru/AIS0544/2022|H5N1|2022-12-03|S_America|Peru
EPIISL16157545|Avian|A/chicken/Ecuador/02/2022|H5N1|2022-11-25|S_America|Ecuador
EPIISL16161673|Avian|A/chicken/Ecuador/03/2022|H5N1|2022-11-25|S_America|Ecuador
EPIISL16161675|Avian|A/chicken/Ecuador/04/2022|H5N1|2022-11-25|S_America|Ecuador
EPIISL17353510|Avian|A/chicken/Cordoba/ICA-3499/2022|H5N1|2022-11-26|S_America|Argentina
EPIISL17353507|Avian|A/chicken/Bolivar/ICA-3500/2022|H5N1|2022-11-08|S_America|Colombia
EPIISL16013752|Avian|A/Pelican/Venezuela/Pel3/2022|H5N1|2022-11-25|S_America|Venezuela
EPIISL16013753|Avian|A/Pelican/Venezuela/Pel4/2022|H5N1|2022-11-25|S_America|Venezuela
EPIISL1184537|Avian|A/gadwall/Amur-region/71b/2020|H3N8|2020-09-02|Eurasia|Russia
EPIISL84553|Avian|A/mallard/Netherlands/28/2006|H3N1|2006-01-01|Eurasia|Netherlands
EPIISL309803|Avian|A/Chicken/Netherlands/10020245/2010|H9N2|2010-12-10|Eurasia|Netherlands
EPIISL243604|Avian|A/greater-white-fronted-goose/Netherlands/8/2009|H6N2|2009-12-30|Eurasia|Netherlands
EPIISL243492|Avian|A/mallard-duck/Netherlands/7/2008|H3N8|2008-08-22|Eurasia|Netherlands
EPIISL243480|Avian|A/mallard-duck/Netherlands/29/2009|H11N9|2009-12-21|Eurasia|Netherlands
EPIISL213841|Avian|A/Anas-platyrhynchos/Belgium/24311pcs5/2012|H9N2|2012-09-09|Eurasia|Belgium
EPIISL80593|Avian|A/mallard/Czech-Republic/15902-17K/2009|H6N2|2009-09-30|Eurasia|Czech-Republic
EPIISL243416|Avian|A/black-headed-gull/Netherlands/8/2010|H13N2|2010-07-14|Eurasia|Netherlands
EPIISL267333|Avian|A/mallard-duck/Netherlands/25/2011|H2N3|2011-10-05|Eurasia|Netherlands
EPIISL32667|Avian|A/grebe/Tyva/3/2009|H5N1|2009-06-22|Eurasia|Russia
EPIISL170533|Avian|A/mallard/Novomychalivka/2-23-12/2010|H15N7|2010-12-23|Eurasia|Ukraine
EPIISL267409|Avian|A/mallard-duck/Netherlands/4/2011|H12N5|2011-08-01|Eurasia|Netherlands
EPIISL309810|Avian|A/Chicken/Netherlands/12014794/2012|H7N7|2012-08-09|Eurasia|Netherlands
EPIISL243620|Avian|A/mallard-duck/Netherlands/7/2014|H6N2|2014-10-01|Eurasia|Netherlands
EPIISL327777|Avian|A/duck/France/161005/2016|H3N2|2016-03-13|Eurasia|France
EPIISL240672|Avian|A/shoveler/Chany/82K/2014|H3N8|2014-09-10|Eurasia|Russia
EPIISL503969|Avian|A/chicken/Bulgaria/77-20VIR1727/2020|H5N2|2020-02-21|Eurasia|Bulgaria
EPIISL243653|Avian|A/bewicks-swan/Netherlands/6/2006|H1N1|2006-11-22|Eurasia|Netherlands
EPIISL243397|Avian|A/mallard-duck/Netherlands/27/2009|H4N6|2009-12-21|Eurasia|Netherlands
EPIISL243380|Avian|A/mallard-duck/Netherlands/43/2011|H7N1|2011-12-24|Eurasia|Netherlands
EPIISL234407|Avian|A/mallard/Poland/10/2014|H5N3|2014-01-18|Eurasia|Poland
EPIISL124325|Avian|A/teal/Djankoy/4-17-11/2010|H5N2|2010-01-01|Eurasia|Ukraine
EPIISL399571|Avian|A/Larus-argentatus/Belgium/U1610336-H907447/2016|H16N3|2016-10-28|Eurasia|Belgium
EPIISL7622539|Avian|A/Chroicocephalus-ridibundus/Belgium/13464/2020|H13N8|2021-12-09|Eurasia|Belgium
EPIISL13519451|Avian|A/gull/France/22P015977/2022|H5N1|2022-05-11|Eurasia|France
EPIISL327625|Avian|A/black-skimmer/Chile/C20100/2016|H13N9|2016-12-13|S_America|Chile
EPIISL327607|Avian|A/kelp-gull/Chile/C27733/2017|H13N8|2017-06-23|S_America|Chile
EPIISL243558|Avian|A/mallard-duck/Netherlands/12/2009|H11N9|2009-09-02|Eurasia|Netherlands
EPIISL29997|Avian|A/Goose/Italy/6117/2004|H1N1|2004-01-01|Eurasia|Italy
EPIISL30484|Avian|A/mallard/Italy/119/2005|H11N9|2005-01-01|Eurasia|Italy
EPIISL215548|Avian|A/mallard/Alaska/468/2014|H4N6|2014-10-01|N_America|USA
EPIISL7160|Avian|A/teal/Italy/3812/2005|H5N3|2005-01-01|Eurasia|Italy
EPIISL120215|Avian|A/garganey/Ukraine/05839-NAMRU3/2006|H14N6|2006-08-13|Eurasia|Ukraine
EPIISL243474|Avian|A/bewicks-swan/Netherlands/3/2007|H4N6|2007-12-06|Eurasia|Netherlands
EPIISL77915|Avian|A/glaucous-gull/Alaska/44198-027/2006|H16N3|2006-09-23|N_America|USA
EPIISL133773|Avian|A/gull/Southeastern-Alaska/10JR01527R0/2010|H16N3|2010-08-12|N_America|USA
EPIISL28437|Avian|A/chicken/Primorsky/85/2008|H5N1|2008-04-08|Eurasia|Russia
EPIISL231653|Avian|A/black-headed-gull/Kamchatka/123/2013|H11N8|2013-09-15|Eurasia|Russia
EPIISL378366|Avian|A/Eurasian-Wigeon/Netherlands/5/2007|H7N7|2007-10-22|Eurasia|Netherlands
EPIISL373089|Avian|A/Mallard/Netherlands/37/2015|H3N8|2015-08-29|Eurasia|Netherlands
EPIISL502612|Avian|A/Anas-platyrhynchos/Belgium/7827/2018|H3N8|2018-01-09|Eurasia|Belgium
EPIISL287564|Avian|A/T-Dk/NL-Werkendam/16014159-001/2016|H5N5|2016-11-14|Eurasia|Netherlands
EPIISL294761|Avian|A/duck/France/150213/2015|H5N2|2015-12-01|Eurasia|France
EPIISL89979|Avian|A/mallard/Czech-Republic/13438-29K/2010|H11N9|2010-09-09|Eurasia|Czech-Republic
EPIISL267171|Avian|A/mallard-duck/Netherlands/22/2013|H2N3|2013-01-07|Eurasia|Netherlands
EPIISL502610|Avian|A/Anas-platyrhynchos/Belgium/467-H191864/2017|H7N5|2017-01-13|Eurasia|Belgium
EPIISL240675|Avian|A/gadwall/Russia-Primorje/394/2016|H1N1|2016-04-11|Eurasia|Russia
EPIISL366244|Avian|A/Cygnus-olor/England/UnringedBirdB/2017|H5N8|2017-01-01|Eurasia|England
EPIISL419352|Avian|A/duck/Bulgaria/Stara-Zagora/623/2017|H5N8|2017-11-20|Eurasia|Bulgaria
EPIISL400260|Avian|A/Common-Teal/Amur-region/11b/2019|H5N3|2019-09-01|Eurasia|Russia
EPIISL329052|Avian|A/black-headed-gull/Netherlands/21/2014|H11N1|2014-12-26|Eurasia|Netherlands
EPIISL502604|Avian|A/Anas-platyrhynchos/Belgium/11798-H189445/2016|H10N5|2016-12-16|Eurasia|Belgium
EPIISL368621|Avian|A/Gallus-gallus/Belgium/3497-0001/2019|H3N1|2019-04-06|Eurasia|Belgium
EPIISL3914883|Avian|A/Gallus-gallus/Belgium/4849-0004/2019-H3N1-|H3N1|2019-05-13|Eurasia|Belgium
EPIISL4808840|Avian|A/mallard/Denmark/12947-12/2020-10-26-H7N5-|H7N5|2020-10-26|Eurasia|Denmark
EPIISL250231|Avian|A/domestic-duck/Siberia/49-feather/2016|H5N8|2016-01-01|Eurasia|Russia
EPIISL402134|Avian|A/turkey/Poland/23/2019|H5N8|2019-12-30|Eurasia|Poland
EPIISL273208|Avian|A/duck/Moscow/4652/2011|H4N6|2011-10-01|Eurasia|Russia
EPIISL12422|Avian|A/mallard/Italy/36/2002|H5N3|2002-01-01|Eurasia|Italy
EPIISL267766|Avian|A/mallard-duck/Netherlands/53/2006|H4N2|2006-09-18|Eurasia|Netherlands
EPIISL158184|Avian|A/mallard/Sweden/79261/2008|HxNx|2008-11-13|Eurasia|Sweden
EPIISL189438|Avian|A/mallard/Sweden/79369/2008|H11N9|2008-11-15|Eurasia|Sweden
EPIISL189435|Avian|A/mallard/Sweden/79436/2008|H11N9|2008-11-16|Eurasia|Sweden
EPIISL213838|Avian|A/Tadorna-tadorna/Belgium/3441-P3/2009|H7N1|2009-03-25|Eurasia|Belgium
EPIISL328941|Avian|A/ruddy-turnstone/Netherlands/2/2009|H10N4|2009-10-22|Eurasia|Netherlands
EPIISL60937|Avian|A/goose/Czech-Republic/1848/2009|H7N9|2009-02-04|Eurasia|Czech-Republic
EPIISL267189|Avian|A/mallard-duck/Netherlands/4/2010|H7N3|2010-07-08|Eurasia|Netherlands
EPIISL243394|Avian|A/mallard-duck/Netherlands/22/2010|H10N7|2010-09-07|Eurasia|Netherlands
EPIISL504951|Avian|A/duck/Moscow/4661/2011|H3N8|2011-10-01|Eurasia|Russia
EPIISL33851|Avian|A/mallard/Sweden/30/2005|H6N1|2005-01-01|Eurasia|Sweden
EPIISL77452|Avian|A/mallard/PT/27972-B139/2007|H9N2|2007-09-06|Eurasia|Portugal
EPIISL329024|Avian|A/mallard-duck/Netherlands/83/2008|H12N5|2008-12-22|Eurasia|Netherlands
EPIISL120209|Avian|A/teal/Ukraine/12177-NAMRU3/2005|H7N9|2005-09-17|Eurasia|Ukraine
EPIISL309820|Avian|A/Turkey/Netherlands/07014290/2007|H1N5|2007-05-31|Eurasia|Netherlands
EPIISL329055|Avian|A/black-headed-gull/Netherlands/1/2008|H1N3|2008-03-23|Eurasia|Netherlands
EPIISL24785|Avian|A/gull/Moscow/3100/2006|H6N2|2006-01-01|Eurasia|Russia
EPIISL31484|Avian|A/mallard/Hungary/19616/2007|H3N8|2007-01-01|Eurasia|Hungary
EPIISL504928|Avian|A/duck/Moscow/3556/2008|H3N1|2008-10-01|Eurasia|Russia
EPIISL176619|Avian|A/chicken/NL-Bruchem/14003323/2014|H5N2|2014-03-12|Eurasia|Netherlands
EPIISL3915|Avian|A/mallard/Italy/208/2000|H5N3|2000-01-01|Eurasia|Italy
EPIISL11114|Avian|A/chicken/Netherlands/03010132/03|H7N7|2003-01-01|Eurasia|Netherlands
EPIISL10050|Avian|A/Cygnus-olor/Astrakhan/Ast05-2-4/2005|H5N1|2005-01-01|Eurasia|Russia
EPIISL27762|Avian|A/chicken/Poland/R3248/2007|H5N1|2007-01-01|Eurasia|Poland
EPIISL400262|Avian|A/Common-Teal/Sakhalin/OD15/2019|H3N8|2019-09-19|Eurasia|Russia
EPIISL14767406|Avian|A/green-winged-teal/Alaska/AK20-528/2020|H3N8|2020-10-22|N_America|USA
EPIISL331292|Avian|A/chicken/Siberia/03/2018|H9N2|2018-05-15|Eurasia|Russia
EPIISL158193|Avian|A/mallard/Sweden/622/2002|H4N6|2002-11-09|Eurasia|Sweden
EPIISL84566|Avian|A/mute-swan/Netherlands/1/2006|H10N7|2006-01-01|Eurasia|Netherlands
EPIISL150033|Avian|A/mallard/Sweden/105/2002|H7N7|2002-12-15|Eurasia|Sweden
EPIISL243638|Avian|A/turnstone/Netherlands/3/2008|H3N8|2008-10-31|Eurasia|Netherlands
EPIISL68929|Avian|A/blackhead-gull/Astrakhan/44/1988|H13Nx|1988-01-01|Eurasia|Russia
EPIISL550|Avian|A/duck/Siberia/272/1998|H13N6|1998-01-01|Eurasia|Russia
EPIISL84570|Avian|A/black-headed-gull/Sweden/1/2005|H13N8|2005-01-01|Eurasia|Sweden
EPIISL99537|Avian|A/Larus-argentatus/Belgium/14469-20/2008|H13N8|2008-08-18|Eurasia|Belgium
EPIISL197194|Avian|A/black-headed-gull/Netherlands/7/2009|H13N2|2009-07-02|Eurasia|Netherlands
EPIISL243389|Avian|A/European-herring-gull/Netherlands/1/2010|H16N3|2010-12-18|Eurasia|Netherlands
EPIISL267234|Avian|A/European-herring-gull/Netherlands/5/2006|H16N3|2006-02-15|Eurasia|Netherlands
EPIISL142526|Avian|A/gull/Delaware/AI09-435/2009|HxNx|2009-05-28|N_America|USA
EPIISL397590|Avian|A/ruddy-turnstone/New-Jersey/AI12-1737/2012|H13N6|2012-05-16|N_America|USA
EPIISL154833|Avian|A/seagull/Chile/5775/2009|H13N9|2009-11-03|S_America|Chile
EPIISL5823|Avian|A/duck/Potsdam/1402-6/1986|H5N2|1986-01-01|Eurasia|Germany
EPIISL366885|Avian|A/duck/Buryatia/664-5465/1988|H3N1|1988-08-01|Eurasia|Russia
EPIISL400266|Avian|A/Common-Teal/Amur-region/31b/2019|H3N6|2019-09-02|Eurasia|Russia
EPIISL5888|Avian|A/turkey/England/50-92/1991|H5N1|1991-01-01|Eurasia|England
EPIISL68833|Avian|A/softbill/CA/33445-158/1992|H7N1|1992-01-01|N_America|USA
EPIISL61670|Avian|A/turkey/Chile/28317-6504-3/2009|H1N1|2009-08-17|S_America|Chile
EPIISL3362|Avian|A/duck/NC/91347/01|H1N2|2001-01-01|N_America|USA
EPIISL67757|Equine|A/equine/North-Carolina/152429/2002|H3N8|2002-01-01|N_America|USA
EPIISL403708|Avian|A/Mallard/Russia-Primorje/182/2019|H3N8|2019-10-18|Eurasia|Russia
EPIISL501822|Avian|A/Mallard-duck/Alberta/540/2019|H4N6|2019-08-22|N_America|Canada
EPIISL503050|Avian|A/mallard-duck/California/UCD395/2018|H12N5|2018-06-26|N_America|USA
EPIISL16215563|Avian|A/Mallard/Alberta/231/2021|H2N4|2021-08-26|N_America|Canada
EPIISL95389|Avian|A/mallard/Illinois/4180/2009|H6N1|2009-11-30|N_America|USA
EPIISL137653|Avian|A/American-black-duck/New-Brunswick/00955/2010|H4N8|2010-09-15|N_America|Canada
EPIISL22593|Avian|A/sanderling/NJ/1042/2005|H3N6|2005-01-01|N_America|USA
EPIISL99289|Avian|A/mallard/Alberta/279/2006|H3N8|2006-08-09|N_America|Canada
EPIISL69744|Avian|A/mallard/Alberta/12017/2005|H2N3|2005-08-08|N_America|Canada
EPIISL371847|Avian|A/red-knot/Delaware-Bay/345/2013|H11N7|2013-05-22|N_America|USA
EPIISL371831|Avian|A/ruddy-turnstone/Delaware-Bay/519/2013|H10N8|2013-05-23|N_America|USA
EPIISL224874|Avian|A/black-necked-stilt/Chile/3/2013|H11N9|2013-10-24|S_America|Chile
EPIISL225001|Avian|A/black-necked-stilt/Chile/1/2013|H11N9|2013-10-24|S_America|Chile
EPIISL224875|Avian|A/black-necked-stilt/Chile/4/2013|H11N9|2013-10-24|S_America|Chile
EPIISL225000|Avian|A/black-necked-stilt/Chile/2/2013|H11N9|2013-10-24|S_America|Chile
EPIISL326967|Avian|A/kelp-gull/Chile/C10579/2016|H16N3|2016-04-22|S_America|Chile
EPIISL326953|Avian|A/dolphin-gull/Chile/C10783/2016|H16N3|2016-04-27|S_America|Chile
EPIISL326977|Avian|A/kelp-gull/Chile/C10791/2016|H16N3|2016-04-27|S_America|Chile
EPIISL257216|Avian|A/northern-pintail/Alaska/78/2011|H3N8|2011-09-17|N_America|USA
EPIISL257256|Avian|A/emperor-goose/Alaska/602/2012|H10N7|2012-10-01|N_America|USA
EPIISL206411|Avian|A/Canada-goose/Oregon/AH0012452/2015|H5N8|2015-01-18|N_America|USA
EPIISL225575|Avian|A/chicken/Guanajuato/CPA-02921-16-CENASA--95294/2016|H7N3|2016-02-11|N_America|Mexico
EPIISL16209268|Avian|A/chicken/San-Luis-Potosi/CPA-00562-22/2022|H7N3|2022-02-25|N_America|Mexico
EPIISL16209261|Avian|A/chicken/Guanajuato/CPA-01819-22/2022|H7N3|2022-03-28|N_America|Mexico
EPIISL11503|Avian|A/turkey/Utah/24721-10/1995|H7N3|1995-01-01|N_America|USA
EPIISL4419|Avian|A/mallard/Alberta/52/1997|H12N5|1997-10-31|N_America|Canada
EPIISL94182|Avian|A/mallard/California/6695/2009|H6N1|2009-10-25|N_America|USA
EPIISL99344|Avian|A/mallard/Alberta/35/2001|H4N6|2001-07-28|N_America|Canada
EPIISL8861|Avian|A/pintail/Alberta/269/2001|H4N6|2001-08-14|N_America|Canada
EPIISL99393|Avian|A/ruddy-turnstone/Delaware-Bay/142/1998|H2N8|1998-05-18|N_America|USA
EPIISL7041|Avian|A/green-winged-teal/Ohio/397/1986|H11N9|1986-01-01|N_America|USA
EPIISL22512|Avian|A/chicken/NY/8030-2/1997|H7N2|1997-01-01|N_America|USA
EPIISL22574|Avian|A/turkey/VA/158512/2002|H7N2|2002-01-01|N_America|USA
EPIISL26092|Avian|A/chicken/New-York/Sg-00432/2004|H7N2|2004-01-01|N_America|USA
EPIISL22558|Avian|A/turkey/MO/21939/1987|H1N1|1987-01-01|N_America|USA
EPIISL3728|Avian|A/chicken/Mexico/31381-7/1994|H5N2|1994-01-01|N_America|Mexico
EPIISL68702|Avian|A/chicken/Mexico/28159-541/1995|H5N2|1995-01-01|N_America|Mexico
EPIISL68657|Avian|A/chicken/Chiapas/15406/1997|H5N2|1997-01-01|N_America|Mexico
EPIISL81015|Avian|A/yellow-headed-Amazon/California/500658/2007|H5N2|2007-01-01|N_America|USA
EPIISL14870896|Avian|A/chicken/Hidalgo/CPA-48304/2016|H5N2|2016-12-05|N_America|Mexico
EPIISL14870959|Avian|A/chicken/Queretaro/CPA-04673-1/2019|H5N2|2019-03-20|N_America|Mexico
EPIISL14870938|Avian|A/chicken/Jalisco/CPA-49007/2016|H5N2|2016-12-13|N_America|Mexico
EPIISL14870967|Avian|A/chicken/Veracruz/CPA-00735/2017|H5N2|2017-01-13|N_America|Mexico
EPIISL6781709|Avian|A/chicken/Jalisco/LVVX17186-2/2017|H5N2|2017-08-23|N_America|Mexico
EPIISL14870905|Avian|A/chicken/Jalisco/CPA-03607-19/2019|H5N2|2019-03-05|N_America|Mexico
EPIISL4069586|Avian|A/chicken/Dominican-Republic/17-041237-001/2017|H5N2|2017-11-27|N_America|Dominican-Republic
EPIISL4069589|Avian|A/chicken/Dominican-Republic/19-020695-001-529-19-9/2018|H5N2|2018-12-27|N_America|Dominican-Republic
EPIISL68709|Avian|A/chicken/Puebla/28159-474/1995|H5N2|1995-01-01|N_America|Mexico
EPIISL6781701|Avian|A/chicken/Guatemala/22066/1998|H5N2|1998-11-01|N_America|Guatemala
EPIISL14867308|Avian|A/chicken/Coahuila/CPA-17850/2017|H5N2|2017-06-01|N_America|Mexico
EPIISL6959|Avian|A/mallard/Ohio/122/1989|H10N7|1989-10-19|N_America|USA
EPIISL68852|Avian|A/turkey/Minnesota/3/1992|H5N2|1991-10-22|N_America|USA
EPIISL379549|Avian|A/duck/Alaska/2333/1992|H4N6|1992-08-01|N_America|USA
EPIISL131336|Avian|A/mallard/Alberta/270/1986|H6N2|1986-08-11|N_America|Canada
EPIISL68993|Avian|A/turkey/Minnesota/38429/1988|H7N9|1988-01-01|N_America|USA
EPIISL99399|Avian|A/mallard/Alberta/296/1996|H4N6|1996-08-26|N_America|Canada
EPIISL13592|Avian|A/chicken/CA/431/2000|H6N2|2000-01-01|N_America|USA
EPIISL8918|Avian|A/semi-palmated-sandpiper/Brazil/43/1990|H2N1|1990-04-18|S_America|Brazil
EPIISL5346|Avian|A/mallard/Ohio/275/1987|H4N2|1987-10-19|N_America|USA
EPIISL99447|Avian|A/mallard/Alberta/54/1993|H3N9|1993-08-17|N_America|Canada
EPIISL118565|Avian|A/pintail/Alberta/22/1997|H2N9|1997-07-30|N_America|Canada
EPIISL68616|Avian|A/mallard/Minnesota/114/1998|H4N8|1998-01-01|N_America|USA
EPIISL141315|Avian|A/mallard/Minnesota/346229/2000|H11N9|2000-01-01|N_America|USA
EPIISL80897|Avian|A/mallard/Wisconsin/464979/2006|H5N2|2006-01-01|N_America|USA
EPIISL8428|Avian|A/chicken/NY/13237-6/98|H6N8|1998-01-01|N_America|USA
EPIISL22521|Avian|A/mallard/MN/330/1999|H3N1|1999-01-01|N_America|USA
EPIISL79779|Avian|A/mallard/Arkansas/473507-9/2006|H5N2|2006-01-01|N_America|USA
EPIISL180817|Avian|A/mallard/Maryland/08OS1347/2008|H1N1|2008-08-06|N_America|USA
EPIISL79802|Avian|A/mallard/Oregon/461067-2/2006|H5N2|2006-01-01|N_America|USA
EPIISL94234|Avian|A/mallard/California/8028/2008|H11N2|2008-10-18|N_America|USA
EPIISL257152|Avian|A/blue-winged-teal/Guatemala/CIP049H110-27/2012|H4N6|2012-11-29|N_America|Guatemala
EPIISL94197|Avian|A/green-winged-teal/California/8326/2008|H1N2|2008-10-19|N_America|USA
EPIISL95440|Avian|A/American-coot/Illinois/3405/2009|H10N3|2009-10-31|N_America|USA
EPIISL378294|Avian|A/Green-Winged-Teal/California/D1615121/2016|H10N3|2016-11-29|N_America|USA
EPIISL85069|Avian|A/mallard/Interior-Alaska/6MP0050R1/2006|H3N8|2006-08-11|N_America|USA
EPIISL216677|Avian|A/green-winged-teal/Ohio/14OS2001/2014|H6N2|2014-09-06|N_America|USA
EPIISL245516|Avian|A/quail/Connecticut/16-016726-1/2016|H2N2|2016-05-20|N_America|USA
EPIISL79799|Avian|A/green-winged-teal/Iowa/463990-3/2006|H5N2|2006-01-01|N_America|USA
EPIISL141157|Avian|A/blue-winged-teal/Minnesota/Sg-00613/2008|H3N8|2008-07-29|N_America|USA
EPIISL216661|Avian|A/mallard/Maryland/09OS1127/2009|HxNx|2009-07-31|N_America|USA
EPIISL125794|Avian|A/mallard/California/1492/2010|H6N4|2010-08-10|N_America|USA
EPIISL80975|Avian|A/northern-pintail/California/466371/2006|H5N2|2006-01-01|N_America|USA
EPIISL64022|Avian|A/American-black-duck/New-Brunswick/19502/2006|H4N6|2006-09-18|N_America|Canada
EPIISL137990|Avian|A/northern-pintail/Interior-Alaska/9BM11387R0/2009|H10N7|2009-01-01|N_America|USA
EPIISL230159|Avian|A/blue-winged-teal/Louisiana/UGAI14-106/2014|H7N1|2014-03-29|N_America|USA
EPIISL294046|Avian|A/mallard-duck/Tennessee/17OS0706/2017|H10N3|2017-01-25|N_America|USA
EPIISL266506|Avian|A/American-wigeon/California/HS078/2015|H6N2|2015-10-24|N_America|USA
EPIISL393440|Avian|A/Mallard/Wisconsin/18OS3206/2018|H6N1|2018-11-22|N_America|USA
EPIISL505595|Avian|A/Laughing-Gull/Delaware/230/2019|H11N9|2019-05-20|N_America|USA
EPIISL16919035|Avian|A/Mallard/Alberta/56/2022|H3N8|2022-08-20|N_America|Canada
EPIISL294042|Avian|A/mallard-duck/Ohio/16OS0857/2016|H4N6|2016-08-03|N_America|USA
EPIISL14767436|Avian|A/green-winged-teal/Alaska/AK19-068E-T1/2019|H6N1|2019-09-18|N_America|USA
EPIISL273378|Avian|A/cinnamon-teal/Idaho/UGAI16-1905/2016|H3N8|2016-08-16|N_America|USA
EPIISL376247|Avian|A/blue-winged-teal/Missouri/17OS3222/2017|H3N8|2017-09-09|N_America|USA
EPIISL369371|Avian|A/northern-shoveler/California/LDC762/2016|H8N4|2016-11-19|N_America|USA
EPIISL501813|Avian|A/Mallard-duck/Alberta/328/2019|H3N6|2019-08-22|N_America|Canada
EPIISL701431|Avian|A/Mallard/Pennsylvania/AH0119463I-3-A/2017|H11N3|2017-12-01|N_America|USA
EPIISL18058052|Avian|A/white-rumped-sandpiper/Rio-de-Janeiro/PNRJ049/2019|H2N1|2019-04-01|S_America|Brazil
EPIISL4058002|Avian|A/Ruddy-Turnstone/Delaware-Bay/563/2020|H11N5|2020-05-29|N_America|USA
EPIISL701668|Avian|A/Mallard/Wisconsin/18OS3329/2018|HxNx|2018-11-13|N_America|USA
EPIISL253694|Avian|A/bufflehead/Illinois/14OS3567/2014|H4N8|2014-11-15|N_America|USA
EPIISL28744|Avian|A/mallard/Maryland/234/2001|H2N3|2001-01-01|N_America|USA
EPIISL66121|Avian|A/green-winged-teal/California/K481/2006|H1N3|2006-01-07|N_America|USA
EPIISL220227|Avian|A/blue-winged-teal/Texas/AI13-3541/2013|H4N6|2013-09-15|N_America|USA
EPIISL85281|Avian|A/mallard/Interior-Alaska/9BM2239/2009|H4N6|2009-07-11|N_America|USA
EPIISL82521|Avian|A/teal/Oregon/44336-130/2007|H3N8|2007-08-16|N_America|USA
EPIISL137655|Avian|A/ring-billed-gull/Quebec/G018/2010|H1N3|2010-05-12|N_America|Canada
EPIISL234305|Avian|A/white-rumped-sandpiper/Lagoa-do-Peixe/RS1154/2012|H6N1|2012-04-18|S_America|Brazil
EPIISL234306|Avian|A/white-rumped-sandpiper/Lagoa-do-Peixe/RS1167/2012|H6N1|2012-04-18|S_America|Brazil
EPIISL234311|Avian|A/white-rumped-sandpiper/Lagoa-do-Peixe/RS1177/2012|H6N1|2012-04-18|S_America|Brazil
EPIISL234310|Avian|A/white-rumped-sandpiper/Lagoa-do-Peixe/RS1151/2012|H6N1|2012-04-18|S_America|Brazil
EPIISL158454|Avian|A/American-green-winged-teal/Wisconsin/11OS3069/2011|HxNx|2011-09-24|N_America|USA
EPIISL502723|Avian|A/mallard/Maryland/UGAI16-5536/2016|H3N6|2016-11-23|N_America|USA
EPIISL25266|Avian|A/mallard/Minnesota/Sg-00176/2007|H4N6|2007-09-16|N_America|USA
EPIISL95442|Avian|A/northern-shoveler/Mississippi/236/2010|H10N7|2010-01-12|N_America|USA
EPIISL125806|Avian|A/northern-shoveler/California/3483/2010|H12Nx|2010-12-08|N_America|USA
EPIISL258479|Avian|A/green-winged-teal/Alaska/UGAI15-6400/2015|H3N8|2015-09-11|N_America|USA
EPIISL79758|Avian|A/wild-bird/Minnesota/459254-5/2006|H5N2|2006-01-01|N_America|USA
EPIISL327525|Avian|A/ruddy-turnstone/Delaware-Bay/105/2007|H5N1|2007-05-22|N_America|USA
EPIISL154832|Avian|A/wild-bird/Chile/1805/2008|H5N9|2008-01-21|S_America|Chile
EPIISL180914|Avian|A/American-black-duck/Maryland/07OS2482/2007|H6N8|2007-12-29|N_America|USA
EPIISL161508|Avian|A/ruddy-turnstone/Ilha-de-Canelas/A51/2008|H11N9|2008-11-01|S_America|Brazil
EPIISL161507|Avian|A/ruddy-turnstone/Ilha-de-Canelas/A17/2008|H11N9|2008-11-25|S_America|Brazil
EPIISL161506|Avian|A/ruddy-turnstone/Ilha-de-Canelas/A08/2008|H11N9|2008-11-25|S_America|Brazil
EPIISL131449|Avian|A/mallard/Alberta/193/2000|H11N9|2000-08-16|N_America|Canada
EPIISL99402|Avian|A/shorebird/Delaware-Bay/31/1996|H9N7|1996-05-14|N_America|USA
EPIISL8802|Avian|A/mallard-duck/ALB/322/1988|H1N1|1988-09-03|N_America|Canada
EPIISL99462|Avian|A/mallard/Alberta/60/1991|H3N8|1991-08-09|N_America|Canada
EPIISL8765|Avian|A/pintail/ALB/179/1993|H6N1|1993-12-01|N_America|Canada
EPIISL189651|Avian|A/mallard/Alberta/93/1996|H7N3|1996-08-02|N_America|Canada
EPIISL131413|Avian|A/shorebird/Delaware-Bay/29/1996|H11N2|1996-05-14|N_America|USA
EPIISL22612|Equine|A/equine/France/1/1967|H3N8|1967-01-01|Eurasia|France
EPIISL19683|Equine|A/equine/Berlin/1/1989|H3N8|1989-01-01|Eurasia|Germany
EPIISL4061806|Equine|A/equine/Pulawy/P2ECE/2005|H3N8|2005-02-01|Eurasia|Poland
EPIISL30895|Equine|A/equine/Newmarket/1/1993|H3N8|1993-01-01|Eurasia|United-Kingdom
EPIISL30894|Equine|A/equine/Newmarket/5/2003|H3N8|2003-01-01|Eurasia|United-Kingdom
EPIISL156745|Equine|A/equine/Yorkshire/3/09|H3N8|2009-12-01|Eurasia|England
EPIISL257683|Equine|A/equine/Saone-et-Loire/1/2015|H3N8|2015-03-01|Eurasia|France
EPIISL29831|Equine|A/equine/Lincolnshire/1/2007|H3N8|2007-12-15|Eurasia|United-Kingdom
EPIISL306360|Equine|A/equine/East-Lothian/2/2018|H3N8|2018-02-26|Eurasia|United-Kingdom
EPIISL327477|Equine|A/equine/Santiago/TT9A/2018|H3N8|2018-02-15|S_America|Chile
EPIISL327479|Equine|A/equine/Santiago/TT13A/2018|H3N8|2018-02-15|S_America|Chile
EPIISL365455|Equine|A/equine/Santiago/TT16A/2018|H3N8|2018-02-15|S_America|Chile
EPIISL327485|Equine|A/equine/Curico/RO7B/2018|H3N8|2018-02-21|S_America|Chile
EPIISL327475|Equine|A/equine/Concepcion/RO1C/2018|H3N8|2018-02-25|S_America|Chile
EPIISL17760673|Equine|A/equine/California/CRP340/2019|H3N8|2019-03-01|N_America|USA
EPIISL177502|Equine|A/equine/Rio-Grande-do-Sul/1/12|H3N8|2012-03-08|S_America|Brazil
EPIISL4031033|Equine|A/equine/Sao-Paulo/8.FMVZ/2015|H3N8|2015-09-21|S_America|Brazil
EPIISL177500|Equine|A/equine/Kentucky/1/11|H3N8|2011-01-01|N_America|USA
EPIISL16920577|Equine|A/Equine/Pennsylvania/98683/2011|H3N8|2011-02-01|N_America|USA
EPIISL79866|Equine|A/equine/Ohio/113461-2/2005|H3N8|2005-01-01|N_America|USA
EPIISL9783|Equine|A/equine/Wisconsin/1/03|H3N8|2003-01-01|N_America|USA
EPIISL15842|Equine|A/equine/California/4537/1997|H3N8|1997-01-01|N_America|USA
EPIISL177487|Equine|A/equine/Moulton/98|H3N8|1998-01-01|Eurasia|United-Kingdom
EPIISL15353|Equine|A/equine/Kentucky/8/1994|H3N8|1994-01-01|N_America|USA
EPIISL15346|Equine|A/equine/Kentucky/694/1988|H3N8|1988-01-01|N_America|USA
EPIISL14483|Equine|A/equine/Tennessee/5/1986|H3N8|1986-01-01|N_America|USA
EPIISL21280|Equine|A/equine/Kentucky/2/1986|H3N8|1986-01-01|N_America|USA
EPIISL19671|Equine|A/equine/Cordoba/18/1985|H3N8|1985-01-01|S_America|Argentina
EPIISL15343|Equine|A/equine/California/83/1982|H3N8|1982-01-01|N_America|USA
EPIISL8093|Equine|A/equine/Kentucky/pass-the-pepper1/1976|H3N8|1976-01-01|N_America|USA
EPIISL8102|Equine|A/equine/New-York/VR-297/1983|H3N8|1983-01-01|N_America|USA
EPIISL14718|Equine|A/equine/London/1416/1973|H7N7|1973-01-01|Eurasia|England
EPIISL146012|Equine|A/equine/Detroit/3/1964|H7N7|1964-01-01|N_America|USA
EPIISL27619|Equine|A/equine/Sao-Paulo/4/1976|H7N7|1976-01-01|S_America|Brazil
EPIISL27621|Equine|A/equine/Argentina/1/1977|H7N7|1977-01-01|S_America|Argentina
EPIISL27620|Equine|A/equine/Uruguay/1063/1976|H7N7|1976-01-01|S_America|Uruguay
EPIISL22611|Equine|A/equine/Switzerland/2225/1979|H3N8|1979-01-01|Eurasia|Switzerland
EPIISL8092|Equine|A/equine/Miami/1/1963|H3N8|1963-01-01|N_America|USA
EPIISL21282|Equine|A/equine/Uruguay/1/1963|H3N8|1963-01-01|S_America|Uruguay
EPIISL19670|Equine|A/equine/Sao-Paulo/6/1963|H3N8|1963-01-01|S_America|Brazil
EPIISL19681|Equine|A/equine/Sao-Paulo/1/1969|H3N8|1969-01-01|S_America|Brazil
Pending|Avian|A/yellow-billed-pintail/Argentina/CIP112-2690/2017|H4N6|2017-05-26|S_America|Argentina_
Pending|Avian|A/rosy-billed-pochard/Argentina/CIP112-2796/2017|H4N6|2017-05-27|S_America|Argentina_
EPIISL379811|Avian|A/turkey/Chile/17-002742-9/2017|H7N6|2017-01-01|S_America|Chile
EPIISL379814|Avian|A/turkey/Chile/17-002745-1/2017|H7N6|2017-01-01|S_America|Chile
EPIISL379816|Avian|A/turkey/Chile/17-002745-2/2017|H7N6|2017-01-01|S_America|Chile
EPIISL381789|Avian|A/Meleagris-gallopavo/Valparaiso/11-2-22/2017|H7N6|2017-01-02|S_America|Chile
EPIISL381787|Avian|A/Meleagris-gallopavo/Valparaiso/10-2-10/2017|H7N6|2017-01-02|S_America|Chile
EPIISL379815|Avian|A/turkey/Chile/17-002742-3/2017|H7N6|2017-01-01|S_America|Chile
EPIISL381791|Avian|A/Meleagris-gallopavo/Valparaiso/22/2017|H7N6|2017-01-02|S_America|Chile
EPIISL381788|Avian|A/Meleagris-gallopavo/Valparaiso/10-5-13/2017|H7N6|2017-01-02|S_America|Chile
EPIISL327587|Avian|A/yellow-billed-teal/Chile/C8711/2016|H11N9|2016-03-10|S_America|Chile
EPIISL327588|Avian|A/yellow-billed-teal/Chile/C8619/2016|H11N9|2016-03-10|S_America|Chile
EPIISL326969|Avian|A/yellow-billed-pintail/Chile/C13198/2016|H1N1|2016-06-23|S_America|Chile
EPIISL326964|Avian|A/yellow-billed-pintail/Chile/C14719/2016|H7N3|2016-08-16|S_America|Chile
EPIISL327596|Avian|A/whimbrel/Chile/C9351/2016|H1N1|2016-03-17|S_America|Chile
EPIISL326962|Avian|A/kelp-gull/Chile/C12395/2016|H6N2|2016-05-27|S_America|Chile
EPIISL326963|Avian|A/kelp-gull/Chile/C12396/2016|H6N2|2016-05-27|S_America|Chile
EPIISL327630|Avian|A/yellow-billed-teal/Chile/C8687/2016|H7N6|2016-03-11|S_America|Chile
EPIISL224876|Avian|A/yellow-billed-pintail/Chile/10/2014|H7N3|2014-04-17|S_America|Chile
EPIISL257122|Avian|A/blackish-oystercatcher/Chile/C6534/2016|H2N2|2016-01-29|S_America|Chile
EPIISL224991|Avian|A/yellow-billed-pintail/Chile/10/2014|H7N3|2014-04-17|S_America|Chile
EPIISL257111|Avian|A/yellow-billed-teal/Chile/C4126/2015|H1N1|2015-10-12|S_America|Chile
Pending|Avian|A/rosy-billed-pochard/Argentina/CIP112-2836/2017|H9N2|2017-05-28|S_America|Argentina_
Pending|Avian|A/yellow-billed-teal/Argentina/CIP112-2846/2017|H4N6|2017-05-28|S_America|Argentina_
Pending|Avian|A/Brazilian-teal/Argentina/CIP112-3391/2017|H6N2|2017-06-14|S_America|Argentina_
Pending|Avian|A/rosy-billed-pochard/Argentina/CIP112-3449/2017|H5N3|2017-06-14|S_America|Argentina_
EPIISL381003|Avian|A/yellow-billed-teal/Argentina/CIP112-1227/2016|H4N6|2016-07-01|S_America|Argentina
EPIISL326960|Avian|A/yellow-billed-pintail/Chile/C14830/2016|H12N5|2016-08-18|S_America|Chile
EPIISL257112|Avian|A/yellow-billed-teal/Chile/C5750/2016|H12N5|2016-01-21|S_America|Chile
EPIISL326971|Avian|A/mallard/Chile/C9756/2016|H8N4|2016-03-23|S_America|Chile
EPIISL379436|Avian|A/yellow-billed-pintail/Chile/C34473/2017|H3N8|2017-12-01|S_America|Chile
EPIISL257109|Avian|A/yellow-billed-pintail/Chile/C4256/2015|H10N1|2015-12-14|S_America|Chile
EPIISL327593|Avian|A/yellow-billed-pintail/Chile/C19357/2016|H10N7|2016-11-22|S_America|Chile
EPIISL327594|Avian|A/yellow-billed-pintail/Chile/C19338/2016|H10N7|2016-11-22|S_America|Chile
EPIISL327586|Avian|A/yellow-billed-teal/Chile/C20255/2016|H10N7|2016-12-14|S_America|Chile
EPIISL222691|Avian|A/Chilean-teal/Chile/C918/2015|H4N2|2015-09-22|S_America|Chile
EPIISL222692|Avian|A/mallard/Chile/C948/2015|H4N2|2015-09-22|S_America|Chile
EPIISL257108|Avian|A/yellow-billed-pintail/Chile/C2014/2015|H3N8|2015-10-16|S_America|Chile
EPIISL222693|Avian|A/yellow-billed-pintail/Chile/C1267/2015|H5N3|2015-09-24|S_America|Chile
EPIISL224763|Avian|A/yellow-billed-teal/Chile/9/2013|H7N6|2013-11-13|S_America|Chile
EPIISL225487|Avian|A/yellow-billed-teal/Chile/8/2013|H7N6|2013-11-13|S_America|Chile
EPIISL224986|Avian|A/Chilean-teal/Chile/9/2013|H7N6|2013-11-13|S_America|Chile
Pending|Avian|A/ringed-teal/Argentina/CIP112-2939/2017|H9N2|2017-06-13|S_America|Argentina_
Pending|Avian|A/yellow-billed-teal/Argentina/CIP112-3032/2017|H2N1|2017-06-22|S_America|Argentina_
Pending|Avian|A/yellow-billed-teal/Argentina/CIP112-3039/2017|H1N1|2017-06-22|S_America|Argentina_
Pending|Avian|A/red-shoveler/Argentina/CIP112-3106/2017|H1N1|2017-06-23|S_America|Argentina_
EPIISL224877|Avian|A/yellow-billed-pintail/Chile/11/2014|H7N3|2014-04-24|S_America|Chile
EPIISL224992|Avian|A/yellow-billed-pintail/Chile/11/2014|H7N3|2014-04-24|S_America|Chile
EPIISL224878|Avian|A/yellow-billed-teal/Chile/12/2014|H7N3|2014-04-26|S_America|Chile
EPIISL224995|Avian|A/Chilean-teal/Chile/12/2014|H7N3|2014-04-26|S_America|Chile
EPIISL379988|Avian|A/comb-duck/Argentina/CIP051-49/2011|H6N2|2011-05-01|S_America|Argentina
EPIISL224762|Avian|A/red-fronted-coot/Chile/5/2013|H3N6|2013-10-24|S_America|Chile
EPIISL225002|Avian|A/red-fronted-coot/Chile/5/2013|H3N6|2013-10-24|S_America|Chile
EPIISL224764|Avian|A/yellow-billed-pintail/Chile/6/2013|H4N6|2013-11-01|S_America|Chile
EPIISL257110|Avian|A/mallard-duck/Chile/C4079/2015|H1N1|2015-10-12|S_America|Chile
EPIISL379431|Avian|A/yellow-billed-teal/Chile/C30879/2017|H3N8|2017-09-07|S_America|Chile
EPIISL326968|Avian|A/yellow-billed-pintail/Chile/C9588/2016|H4N2|2016-03-21|S_America|Chile
EPIISL326978|Avian|A/mallard/Chile/C9763/2016|H6N8|2016-03-23|S_America|Chile
EPIISL326974|Avian|A/kelp-gull/Chile/C14170/2016|H11N1|2016-08-16|S_America|Chile
EPIISL379430|Avian|A/mallard-duck/Chile/C23961/2017|H5N3|2017-03-28|S_America|Chile
EPIISL327631|Avian|A/yellow-billed-teal/Chile/C26947/2017|H7N6|2017-06-07|S_America|Chile
EPIISL379429|Avian|A/yellow-billed-teal/Chile/C38694/2018|H3N8|2018-03-07|S_America|Chile
EPIISL379433|Avian|A/yellow-billed-pintail/Chile/C30974/2017|H3N8|2017-09-07|S_America|Chile
EPIISL379432|Avian|A/yellow-billed-teal/Chile/C24042/2017|H5N3|2017-03-28|S_America|Chile
EPIISL379427|Avian|A/yellow-billed-teal/Chile/C25813/2017|H7N6|2017-05-09|S_America|Chile
EPIISL379428|Avian|A/yellow-billed-teal/Chile/C25814/2017|H7N6|2017-05-09|S_America|Chile
EPIISL379434|Avian|A/kelp-gull/Chile/C35511/2017|H3N8|2017-12-18|S_America|Chile
EPIISL327589|Avian|A/yellow-billed-teal/Chile/C26822/2017|H1N9|2017-05-30|S_America|Chile
EPIISL327591|Avian|A/yellow-billed-pintail/Chile/C26936/2017|H1N9|2017-06-07|S_America|Chile
EPIISL4062118|Avian|A/chicken/Rapa-Nui/CT2170/2019|H6N1|2019-12-05|S_America|Chile
EPIISL224987|Avian|A/yellow-billed-pintail/Chile/7/2013|H4N6|2013-11-01|S_America|Chile
EPIISL3514|Avian|A/chicken/Chile/176822/02|H7N3|2002-01-01|S_America|Chile
EPIISL3515|Avian|A/chicken/Chile/4322/02|H7N3|2002-01-01|S_America|Chile
EPIISL3516|Avian|A/chicken/Chile/4957/02|H7N3|2002-01-01|S_America|Chile
EPIISL5876|Avian|A/chicken/Chile/184240-4322/2002|H7N3|2002-01-01|S_America|Chile
EPIISL67718|Avian|A/chicken/Chile/184240-1/2002|H7N3|2002-01-01|S_America|Chile
Pending|Avian|A/yellow-billed-teal/Argentina/CIP112-3201/2018|H2N1|2018-05-31|S_America|Argentina_
Pending|Avian|A/yellow-billed-pintail/Argentina/CIP112-3626/2019|H3N8|2019-05-02|S_America|Argentina_
Pending|Avian|A/yellow-billed-pintail/Argentina/CIP112-3917/2019|H1N1|2019-07-25|S_America|Argentina_
Pending|Avian|A/cinnamon-teal/Argentina/CIP112-3955/2019|H10N7|2019-07-25|S_America|Argentina_
Pending|Avian|A/yellow-billed-pintail/Argentina/CIP112-3943/2019|H1N1|2019-07-25|S_America|Argentina_
Pending|Avian|A/yellow-billed-pintail/Argentina/CIP112-3947/2019|H1N1|2019-07-25|S_America|Argentina_
Pending|Avian|A/yellow-billed-pintail/Argentina/CIP112-3952/2019|H1N1|2019-07-26|S_America|Argentina_
Pending|Avian|A/yellow-billed-pintail/Argentina/CIP112-3946/2019|H1N1|2019-07-25|S_America|Argentina_
Pending|Avian|A/yellow-billed-pintail/Argentina/CIP112-3944/2019|H1N1|2019-07-25|S_America|Argentina_
Pending|Avian|A/silver-teal/Argentina/CIP112-4265/2019|H10N7|2019-07-30|S_America|Argentina_
Pending|Avian|A/yellow-billed-teal/Argentina/CIP112-4112/2019|H4N2|2019-06-26|S_America|Argentina_
Pending|Avian|A/rosy-billed-pochard/Argentina/CIP112-4120/2019|H6N8|2019-06-26|S_America|Argentina_
Pending|Avian|A/rosy-billed-pochard/Argentina/CIP112-4123/2019|H6N8|2019-06-26|S_America|Argentina_
Pending|Avian|A/white-cheeked-pintail/Argentina/CIP112-4200/2019|H6N8|2019-06-26|S_America|Argentina_
Pending|Avian|A/yellow-billed-pintail/Argentina/CIP112-3688/2019|HxNx|2019-06-26|S_America|Argentina_
Pending|Avian|A/yellow-billed-teal/Argentina/CIP112-3697/2019|H11N9|2019-06-26|S_America|Argentina_
EPIISL16853773|Avian|A/kelp-gull/Chile/C21939/2017|H5N6|2017-02-02|S_America|Chile
Pending|Avian|A/rosy-billed-pochard/Argentina/CIP112-3516/2019|H6N8|2019-05-02|S_America|Argentina_
Pending|Avian|A/yellow-billed-pintail/Argentina/CIP112-4062/2019|H3N8|2019-06-25|S_America|Argentina_
Pending|Avian|A/yellow-billed-pintail/Argentina/CIP112-3927/2019|H11N9|2019-07-25|S_America|Argentina_
Pending|Avian|A/white-cheeked-pintail/Argentina/CIP112-4218/2019|H4N8|2019-07-25|S_America|Argentina_
Pending|Avian|A/white-cheeked-pintail/Argentina/CIP112-4221/2019|H4N8|2019-07-25|S_America|Argentina_
Pending|Avian|A/yellow-billed-teal/Argentina/CIP112-3749/2019|H8N4|2019-07-24|S_America|Argentina_
Pending|Avian|A/silver-teal/Argentina/CIP112-4252/2019|H7N3|2019-07-30|S_America|Argentina_
Pending|Avian|A/ringed-teal/Argentina/CIP112-3564|H6Nx|2019-02-05|S_America|Argentina_
Pending|Avian|A/yellow-billed-pintail/Argentina/CIP112-3940/2019|H11N9|2019-07-25|S_America|Argentina_
Pending|Avian|A/yellow-billed-teal/Argentina/CIP112-3640/2019|H9N2|2019-05-03|S_America|Argentina_
Pending|Avian|A/rosy-billed-pochard/Argentina/CIP112-3773/2019|HxNx|2019-07-24|S_America|Argentina_
Pending|Avian|A/yellow-billed-teal/Argentina/CIP112-3959/2019|H11N9|2019-07-25|S_America|Argentina_
EPI_ISL_19752381|A/chicken/Chaco/516-4/2025|H5N1|2025-02-06
EPI_ISL_19823067|A/Chicken/Argentina/516-6/2025|H5N1|2025-02-25
EPI_ISL_19823064|A/Chicken/Argentina/516-5/2025|H5N1|2025-02-25
Pending|Avian|A/yellow-billed-pintail/Argentina/CIP112-3689/2019|H6N8|2019-06-26|S_America|Argentina_
Pending|Avian|A/yellow-billed-teal/Argentina/CIP112-3709/2019|H4N6|2019-06-26|S_America|Argentina_
Pending|Avian|A/yellow-billed-pintail/Argentina/CIP112-3919/2019|H4N6|2019-07-25|S_America|Argentina_
Pending|Avian|A/silver-teal/Argentina/CIP112-4268/2019|H4N6|2019-07-30|S_America|Argentina_
EPIISL381001|Avian|A/yellow-billed-pintail/Argentina/CIP112-1174A/2016|H6N2|2016-07-01|S_America|Argentina
EPIISL326966|Avian|A/mallard/Chile/C14590/2016|H9N2|2016-08-16|S_America|Chile
EPIISL380996|Avian|A/silver-teal/Argentina/CIP051-175/2011|H10N7|2011-06-01|S_America|Argentina
EPIISL380993|Avian|A/silver-teal/Argentina/CIP051-32/2011|H4N2|2011-05-01|S_America|Argentina
EPIISL379919|Avian|A/cinnamon-teal/Argentina/CIP051-1588/2009|H7N9|2009-05-01|S_America|Argentina
EPIISL380995|Avian|A/silver-teal/Argentina/CIP051-1737/2009|H5N3|2009-05-01|S_America|Argentina
EPIISL381000|Avian|A/silver-teal/Argentina/CIP051-52/2011|H6N2|2011-05-01|S_America|Argentina
EPIISL379920|Avian|A/cinnamon-teal/Argentina/CIP051-432/2011|H1N1|2011-07-01|S_America|Argentina
EPIISL110186|Avian|A/rosy-billed-pochard/Argentina/CIP051-559/2007|H9N2|2007-01-01|S_America|Argentina
EPIISL380998|Avian|A/silver-teal/Argentina/CIP051-25/2011|H4N8|2011-05-01|S_America|Argentina
EPIISL380994|Avian|A/silver-teal/Argentina/CIP051-171/2011|H10N7|2011-06-01|S_America|Argentina
EPIISL380999|Avian|A/silver-teal/Argentina/CIP051-48/2011|H4N6|2011-05-01|S_America|Argentina
EPIISL77374|Avian|A/rosy-billed-pochard/Argentina/CIP051-925/2008|H6N2|2008-02-01|S_America|Argentina
EPIISL77372|Avian|A/rosy-billed-pochard/Argentina/CIP051-557/2007|H6N2|2007-05-01|S_America|Argentina
EPIISL94360|Avian|A/rosy-billed-pochard/Argentina/CIP051-269/2007|H6N8|2007-05-13|S_America|Argentina
EPIISL94361|Avian|A/rosy-billed-pochard/Argentina/CIP051-1977/2010|H6N2|2010-06-29|S_America|Argentina
EPIISL224873|Avian|A/yellow-billed-pintail/Chile/1/2012|H1N1|2012-07-26|S_America|Chile
EPIISL77373|Avian|A/rosy-billed-pochard/Argentina/CIP051-575/2007|H6N8|2007-05-01|S_America|Argentina
EPIISL161828|Avian|A/Adelie-penguin/Antarctica/178/2013|H11N2|2013-02-02|Antarctica|Antarctica
EPIISL4061536|Avian|A/chinstrap-penguin/Cape-Shirreff/P36S/2017|H11N2|2017-01-21|S_America|Chile
EPIISL4061537|Avian|A/chinstrap-penguin/Cape-Shirreff/P19S/2017|H11N2|2017-01-27|S_America|Chile
EPIISL503089|Avian|A/chinstrap-penguin/Antarctica/HP04/2018|H11N2|2018-08-01|S_America|Antarctica

## Sheet: H5
Article DOI: https://doi.org/10.3201/eid3112.250783
EID cannot ensure accessibility for supplementary materials supplied by authors. Readers who have difficulty accessing supplementary content should contact the authors for assistance.
Novel Highly Pathogenic Avian Influenza (A)H5N1 Virus, Argentina, 2025
Appendix 2
H5
EPIISL397800|Avian|A/mallard/Michigan/15-031493-1/2015|H5N2|2015-10-01|N_America|USA|Am-nonGsGD
EPIISL69975|Avian|A/tern/South_Africa/1959|H5N3|1959|Africa|S_Africa_Africa|Outgroup
EPIISL397815|Avian|A/mallard/Pennsylvania/16-035727-1/2016|H5N6|2016-09-13|N_America|USA|Am-nonGsGD
EPIISL69977|Avian|A/tern/South_Africa/61|H5N3|1961|Africa|S_Africa_Africa|Outgroup
EPIISL397802|Avian|A/mallard/Minnesota/15-040386-1/2015|H5N9|2015-09-18|N_America|USA|Am-nonGsGD
EPIISL16215747|Avian|A/mallard_duck/New_Zealand/20_002_63/2020|H5N2|2020-01-13|Oceania|New_Zealand|Am-nonGsGD
EPIISL5852|Avian|A/mallard_duck/New_York/189/1982|H5N2|1982-12-01|N_America|USA|Am-nonGsGD
EPIISL8784|Avian|A/herring_gull/NJ/402/1989|H5N3|1989-04-23|N_America|USA|Am-nonGsGD
EPIISL8774|Avian|A/mallard_duck/ALB/57/1976|H5N2|1976-08-12|N_America|Canada|Am-nonGsGD
EPIISL1098|Avian|A/Mallard/Wisconsin/169/75|H5N3|1975|N_America|USA|Am-nonGsGD
EPIISL5793|Avian|A/mallard_duck/Alberta/645/1980|H5N2|1980|N_America|Canada|Am-nonGsGD
EPIISL237951|Avian|A/whistling_swan/Shimane/467/83|H5N3|1983|Asia|Japan|Am-nonGsGD
EPIISL5367|Avian|A/wigeon/Ohio/379/1988|H5N2|1988-10-15|N_America|USA|Am-nonGsGD
EPIISL14928|Avian|A/mallard/Ohio/556/1987|H5N9|1987|N_America|USA|Am-nonGsGD
EPIISL380995|Avian|A/silver_teal/Argentina/CIP051-1737/2009|H5N3|2009-05|S_America|Argentina|Am-nonGsGD
EPIISL222693|Avian|A/yellow-billed_pintail/Chile/C1267/2015|H5N3|2015-09-24|S_America|Chile|Am-nonGsGD
Agustina|Avian|A/rosy-billed_pochard/Argentina/CIP112-3449/2017|H5N3|2017-06-14|S_America|Argentina|Am-nonGsGD
EPIISL379430|Avian|A/mallard_duck/Chile/C23961/2017|H5N3|2017-03-28|S_America|Chile|Am-nonGsGD
EPIISL379432|Avian|A/yellow-billed_teal/Chile/C24042/2017|H5N3|2017-03-28|S_America|Chile|Am-nonGsGD
EPIISL397939|Avian|A/ruddy_turnstone/Delaware/828239/2001|H5N7|2001-05-18|N_America|USA|Am-nonGsGD
EPIISL124534|Avian|A/parrot/Guangdong/258/2004|H5N2|2004-12-29|Asia|China|Am-nonGsGD
EPIISL278158|Avian|A/northernshoveler/Mexico-Sonora/796/2008|H5N3|2008-12-14|N_America|Mexico|Am-nonGsGD
EPIISL257120|Avian|A/blue-winged_teal/Guatemala/CIP049H113-53/2013|H5N3|2013-01-10|N_America|Guatemala|Am-nonGsGD
EPIISL397840|Avian|A/northern_shoveler/California/15-039075-4/2015|H5N3|2015-12-02|N_America|USA|Am-nonGsGD
EPIISL94233|Avian|A/mallard/California/8035/2008|H5N2|2008-10-18|N_America|USA|Am-nonGsGD
EPIISL94253|Avian|A/mallard/California/5219/2009|H5N2|2009-07-27|N_America|USA|Am-nonGsGD
EPIISL94970|Avian|A/blue-winged_teal/Guatemala/CIP049-09/2010|H5N3|2010-01-31|N_America|Guatemala|Am-nonGsGD
EPIISL135055|Avian|A/gadwall/Missouri/10MO0280/2010|H5N2|2010-11-16|N_America|USA|Am-nonGsGD
EPIISL230634|Avian|A/chinstrap_penguin/AntarcticaB04/2015|H5N5|2015-01-16|Antarctica|Antarctica|Am-nonGsGD
EPIISL397766|Avian|A/American_wigeon/Utah/15-038912-1/2015|H5N2|2015-11-20|N_America|USA|Am-nonGsGD
EPIISL215537|Avian|A/mallard/Alaska/103/2014|H5N3|2014-09-15|N_America|USA|Am-nonGsGD
EPIISL380990|Avian|A/white-backed_stilt/Chile/C24619/2017|H5N9|2017-04-18|S_America|Chile|Am-nonGsGD
EPIISL294171|Avian|A/gadwall_duck/Tennessee/17OS0341/2017|H5N1|2017-01-14|N_America|USA|Am-nonGsGD
EPIISL14777716|Avian|A/Sanderling/Delaware/518/2021|H5N2|2021-06-01|N_America|USA|Am-nonGsGD
EPIISL6795385|Avian|A/mallard/New_York/AH0179249/2021|H5N4|2021-08-11|N_America|USA|Am-nonGsGD
EPIISL393464|Avian|A/Mallard/Ohio/18OS1892/2018|H5N2|2018-10-17|N_America|USA|Am-nonGsGD
EPIISL16919120|Avian|A/Canada_goose/Delaware/940/2022|H5N2|2022-05-31|N_America|USA|Am-nonGsGD
EPIISL16920551|Avian|A/Ruddy_turnstone/Delaware/458/2022|H5N2|2022-05-31|N_America|USA|Am-nonGsGD
EPIISL14767315|Avian|A/emperor_goose/Alaska/AK18-402/2018|H5N2|2018-10-07|N_America|USA|Am-nonGsGD
EPIISL6795358|Avian|A/mallard/Alaska/AH0176840/2021|H5N0|2021-07-30|N_America|USA|Am-nonGsGD
EPIISL14767414|Avian|A/mallard/Alaska/AK20-526/2020|H5N2|2020-10-22|N_America|USA|Am-nonGsGD
EPIISL14835724|Avian|A/Bean_Goose_Anser_fabalis_/South_Korea/H5N8/2021|H5N8|2021-03-10|Asia|Korea|Am-nonGsGD
EPIISL397813|Avian|A/mallard/Oregon/16-028808-2/2016|H5N2|2016-08-26|N_America|USA|Am-nonGsGD
EPIISL376236|Avian|A/American_green-winged_teal/Tennessee/18OS0447/2018|H5N2|2018-01-26|N_America|USA|Am-nonGsGD
EPIISL4057712|Avian|A/ruddy_turnstone/Delaware_Bay/374/2020|H5N9|2020-05-29|N_America|USA|Am-nonGsGD
EPIISL4061063|Avian|A/Red_knot/Delaware_Bay/404/2020|H5N3|2020-05-29|N_America|USA|Am-nonGsGD
EPIISL25205|Avian|A/mallard/MN/1/2000|H5N2|2000|N_America|USA|Am-nonGsGD
EPIISL8865|Avian|A/shorebird/DE/75/2004|H5N7|2004-05-17|N_America|USA|Am-nonGsGD
EPIISL142109|Avian|A/ruddy_turnstone/Delaware/AI03-371/2003|H5N2|2003-05-24|N_America|USA|Am-nonGsGD
EPIISL397899|Avian|A/ruddy_turnstone/Delaware/1016418/2003|H5N2|2003-05-24|N_America|USA|Am-nonGsGD
EPIISL138845|Avian|A/black_bellied_whistling_duck/Colombia/1/2011|H5N2|2011-04-13|S_America|Colombia|Am-nonGsGD
EPIISL224872|Avian|A/black-bellied_whistling_duck/Colombia/1/2011|H5N2|2011-04-13|S_America|Colombia|Am-nonGsGD
EPIISL138846|Avian|A/white_faced_whistling_duck/Colombia/1/2011|H5N2|2011-04-11|S_America|Colombia|Am-nonGsGD
EPIISL224871|Avian|A/white-faced_whistling_duck/Colombia/1/2011|H5N2|2011-04-11|S_America|Colombia|Am-nonGsGD
EPIISL154832|Avian|A/wild_bird/Chile/1805/2008|H5N9|2008-01-21|S_America|Chile|Am-nonGsGD
EPIISL158589|Avian|A/American_green-winged_teal/Mississippi/12OS311/2012|H5N3|2012-01-17|N_America|USA|Am-nonGsGD
EPIISL397788|Avian|A/guinea_fowl/New_York/08-000238-001/2008|H5N2|2008-01-28|N_America|USA|Am-nonGsGD
EPIISL85177|Avian|A/American_black_duck/Illinois/08OS2688/2008|H5N2|2008-10-26|N_America|USA|Am-nonGsGD
EPIISL134898|Avian|A/mallard/Wisconsin/10OS1604/2010|H5N2|2010-09-25|N_America|USA|Am-nonGsGD
EPIISL95417|Avian|A/mallard/Wisconsin/2576/2009|H5N1|2009-10-06|N_America|USA|Am-nonGsGD
EPIISL158444|Avian|A/mallard/Illinois/11OS5576/2011|H5N3|2011-11-12|N_America|USA|Am-nonGsGD
EPIISL216601|Avian|A/mallard/Maryland/11OS1728/2011|H5N2|2011-08-11|N_America|USA|Am-nonGsGD
EPIISL397569|Avian|A/ruddy_turnstone/New_Jersey/AI10-626/2010|H5N2|2010-05-26|N_America|USA|Am-nonGsGD
EPIISL220208|Avian|A/mallard/Minnesota/AI11-4897/2011|H5N2|2011-09-22|N_America|USA|Am-nonGsGD
EPIISL189498|Avian|A/mallard/Ohio/12OS2218/2012|H5N1|2012-11-16|N_America|USA|Am-nonGsGD
EPIISL309581|Avian|A/ruddy_turnstone/New_Jersey/UGAI17-1991/2017|H5N2|2017-05-13|N_America|USA|Am-nonGsGD
EPIISL309611|Avian|A/ruddy_turnstone/New_Jersey/UGAI17-2770/2017|H5N7|2017-05-22|N_America|USA|Am-nonGsGD
EPIISL189545|Avian|A/American_green-winged_teal/Mississippi/12OS5061/2012|H5N2|2012-12-08|N_America|USA|Am-nonGsGD
EPIISL216714|Avian|A/mallard/Ohio/14OS3379/2014|H5N2|2014-12-07|N_America|USA|Am-nonGsGD
EPIISL216715|Avian|A/green-winged_teal/Ohio/14OS3380/2014|H5N2|2014-12-12|N_America|USA|Am-nonGsGD
EPIISL294053|Avian|A/green-winged_teal/Mississippi/16OS5996/2016|H5N2|2016-12-19|N_America|USA|Am-nonGsGD
EPIISL273596|Avian|A/American_black_duck/Alberta/118/2016|H5N1|2016-08-11|N_America|Canada|Am-nonGsGD
EPIISL146013|Avian|A/finch/England/2051/1991|H5N2|1991-02-21|N_America|USA|EA-nonGsGD
EPIISL29260|Avian|A/ostrich/Denmark/96-72420/1996|H5N2|1996-04-09|Europe|Denmark|EA-nonGsGD
EPIISL12420|Avian|A/mallard/Italy/1980/1993|H5N2|1993|Europe|Italy|EA-nonGsGD
EPIISL63555|Avian|A/mallard/Switzerland/WV1070728/2007|H5N2|2007-10-23|Europe|Switzerland|EA-nonGsGD
EPIISL67917|Avian|A/whistling_swan/Shimane/580/02|H5N3|2002-12-07|Asia|Japan|EA-nonGsGD
EPIISL389829|Avian|A/Avian/South_Korea/K58/2018|H5N3|2018-08-21|Asia|Korea|EA-nonGsGD
EPIISL67912|Avian|A/teal/Tottori/150/02|H5N3|2002-01-19|Asia|Japan|EA-nonGsGD
EPIISL76204|Avian|A/mallard/Netherlands/3/1999|H5N2|1999-10-09|Europe|Netherlands|EA-nonGsGD
EPIISL328995|Avian|A/mallard_duck/Netherlands/63/2006|H5N2|2006-09-22|Europe|Netherlands|EA-nonGsGD
EPIISL243589|Avian|A/greater_white-fronted_goose/Netherlands/6/2008|H5N2|2008-12-30|Europe|Netherlands|EA-nonGsGD
EPIISL120183|Avian|A/shoveler/Egypt/20313-NAMRU3/2003|H5N2|2003-12-15|Africa|Egypt|EA-nonGsGD
EPIISL63606|Avian|A/spur-winged_goose/Nigeria/5388-5/2007|H5N2|2007-02-17|Africa|Nigeria|EA-nonGsGD
EPIISL243475|Avian|A/bewicks_swan/Netherlands/5/2008|H5N2|2008-12-17|Europe|Netherlands|EA-nonGsGD
EPIISL243521|Avian|A/mallard_duck/Netherlands/5/2009|H5N2|2009-02-02|Europe|Netherlands|EA-nonGsGD
EPIISL119466|Avian|A/ostrich/South_Africa1104333C/2011|H5N2|2011-04-19|Africa|S_Africa_Africa|EA-nonGsGD
EPIISL133657|Avian|A/ostrich/South_AfricaAI2512/2011|H5N2|2011-07-20|Africa|S_Africa_Africa|EA-nonGsGD
EPIISL144325|Avian|A/mallard/Sweden/101224/2009|H5N9|2009-11-05|Europe|Sweden|EA-nonGsGD
EPIISL243646|Avian|A/mallard_duck/Netherlands/30/2008|H5N3|2008-09-23|Europe|Netherlands|EA-nonGsGD
EPIISL243044|Avian|A/common_teal/Korea/A40-1/2012|H5N3|2012-12-18|Asia|Korea|EA-nonGsGD
EPIISL217933|Avian|A/Anser_albifrons/Hubei/Chenhu586/2013_H5N3|H5N3|2013-12-26|Asia|China|EA-nonGsGD
EPIISL291370|Avian|A/wild_bird/Niigata/151015/2013|H5N3|2013-01-01|Asia|Japan|EA-nonGsGD
EPIISL145817|Avian|A/European_teal/Novosibirsk/261/2011|H5N1|2011-09-03|Europe|Russia|EA-nonGsGD
EPIISL121253|Avian|A/pheasant/Ireland/PV12-010728/12|H5N2|2012-03-24|Europe|Ireland|EA-nonGsGD
EPIISL293983|Avian|A/guineafowl/France/160009/2016|H5N1|2015-12-29|Europe|France|EA-nonGsGD
EPIISL393430|Avian|A/Guinea_Fowl/Landes/129/2015|H5N9|2015-12-05|Europe|France|EA-nonGsGD
EPIISL200938|Avian|A/ostrich/South_Africa/C42_DKF/2012|H5N2|2012-02-01|Africa|S_Africa_Africa|EA-nonGsGD
EPIISL258657|Avian|A/ostrich/South_Africa/325863/2015|H5N2|2015-07-01|Africa|S_Africa|EA-nonGsGD
EPIISL12801398|Avian|A/ostrich/South_Africa/344727/2015|H5N2|2015-10-19|Africa|S_Africa|EA-nonGsGD
EPIISL12853041|Avian|A/ostrich/South_Africa/090581/2020|H5N2|2020-09-18|Africa|S_Africa_Africa|EA-nonGsGD
EPIISL87807|Avian|A/spur-winged_goose/Nigeria/2/2008|H5N2|2008-03-31|Africa|Nigeria|EA-nonGsGD
EPIISL87809|Avian|A/spur-winged_goose/Nigeria/226/2008|H5N2|2008-04-03|Africa|Nigeria|EA-nonGsGD
EPIISL234402|Avian|A/common_teal/Poland/80/2012|H5N3|2012-09-02|Europe|Poland|EA-nonGsGD
EPIISL243542|Avian|A/greater_white-fronted_goose/Netherlands/2/2010|H5N2|2010-01-29|Europe|Netherlands|EA-nonGsGD
EPIISL267289|Avian|A/white-fronted_goose/Netherlands/3/2010|H5N2|2010-01-29|Europe|Netherlands|EA-nonGsGD
EPIISL369328|Avian|A/mallard/Korea/A46-1-4/2017|H5N2|2017-11-15|Asia|Korea|EA-nonGsGD
EPIISL15364791|Avian|A/Mallard/Netherlands/10/2022|H5N2|2022-09-11|Europe|Netherlands|EA-nonGsGD
EPIISL15925877|Avian|A/Common_Teal/Netherlands/4/2022|H5N2|2022-11-01|Europe|Netherlands|EA-nonGsGD
EPIISL16881186|Avian|A/Common_gull/Netherlands/1/2023|H5N1|2023-01-18|Europe|Netherlands|EA-nonGsGD
EPIISL1041174|Avian|A/mallard/Omsk_region/45/2020|H5N2|2020-08-29|Europe|Russia|EA-nonGsGD
EPIISL1263541|Avian|A/mallard/France/20P017917/2020|H5N3|2020-12-07|Europe|France|EA-nonGsGD
EPIISL819124|Avian|A/mallard/Netherlands/19001282-001/2019|H5N1|2019-01-23|Europe|Netherlands|EA-nonGsGD
EPIISL8799315|Avian|A/mallard/Netherlands/21041322-001/2021|H5N1|2021-12-22|Europe|Netherlands|EA-nonGsGD
EPIISL16997727|Avian|A/mallard/Denmark/09179-5/2022|H5N2|2022-10-20|Europe|Denmark|EA-nonGsGD
EPIISL7987333|Avian|A/mallard/Italy/21VIR6957-6/2021|H5N1|2021-08-20|Europe|Italy|EA-nonGsGD
EPIISL7987341|Avian|A/mallard/Italy/21VIR8919-1/2021|H5N2|2021-10-27|Europe|Italy|EA-nonGsGD
EPIISL116138|Avian|A/mallard/Czech_Republic/15008-11K/2009|H5N3|2009-09-09|Europe|Czech|EA-nonGsGD
EPIISL243485|Avian|A/mallard_duck/Netherlands/28/2010|H5N2|2010-09-17|Europe|Netherlands|EA-nonGsGD
EPIISL243592|Avian|A/Eurasian_wigeon/Netherlands/1/2010|H5N2|2010-09-27|Europe|Netherlands|EA-nonGsGD
EPIISL148203|Avian|A/great_black-backed_gull/Iceland/1110/2011|H5N2|2011-10-16|Europe|Iceland|EA-nonGsGD
EPIISL502603|Avian|A/Anas_platyrhynchos/Belgium/11442_39/2016|H5N3|2016-11-04|Europe|Belgium|EA-nonGsGD
EPIISL176755|Avian|A/Swan/NL-Rotterdam/14000281/2014|H5N2|2014-01-08|Europe|Netherlands|EA-nonGsGD
EPIISL291189|Avian|A/Swan/Netherlands/14000281/2014|H5N2|2014-01-08|Europe|Netherlands|EA-nonGsGD
EPIISL234404|Avian|A/mute_swan/Poland/86-1/2013|H5N3|2013-09-15|Europe|Poland|EA-nonGsGD
EPIISL234403|Avian|A/mallard/Poland/76/2013|H5N3|2013-08-28|Europe|Poland|EA-nonGsGD
EPIISL825158|Avian|A/swan/Netherlands/18019125-002/2018|H5N3|2018-12-28|Europe|Netherlands|EA-nonGsGD
EPIISL502596|Avian|A/Anas_platyrhynchos/Belgium/10749_47/2017|H5N3|2017-08-29|Europe|Belgium|EA-nonGsGD
EPIISL502593|Avian|A/Anas_Platyrhynchos/Belgium/10811_6/2019|H5N6|2019-09-21|Europe|Belgium|EA-nonGsGD
EPIISL7595492|Avian|A/Anas_platyrhynchos/Belgium/10413_0003/2020|H5N2|2020-10-04|Europe|Belgium|EA-nonGsGD
EPIISL240673|Avian|A/mallard/Chany/260U/2014|H5N3|2014-09-10|Europe|Russia|EA-nonGsGD
EPIISL369312|Avian|A/spot-billed_duck/Korea/H604-1/2016|H5N3|2016-12-27|Asia|Korea|EA-nonGsGD
EPIISL369303|Avian|A/pink-footed_goose/Korea/H3473/2015|H5N3|2015-12-21|Asia|Korea|EA-nonGsGD
EPIISL369300|Avian|A/spot-billed_duck/Korea/H3135/2015|H5N3|2015-11-02|Asia|Korea|EA-nonGsGD
EPIISL217879|Avian|A/Bean_Goose/Hubei/chenhu__XVI311-2_/2016_H5N8|H5N8|2016-02-26|Asia|China|EA-nonGsGD
EPIISL369318|Avian|A/mallard/Korea/A33-5/2017|H5N2|2017-11-06|Asia|Korea|EA-nonGsGD
EPIISL369319|Avian|A/mallard/Korea/A44-5/2017|H5N3|2017-11-15|Asia|Korea|EA-nonGsGD
EPIISL369310|Avian|A/mandarin_duck/Korea/A44-1-3/2016|H5N3|2016-11-04|Asia|Korea|EA-nonGsGD
EPIISL3204257|Avian|A/whooper_swan/Henan/T874/2018|H5N2|2018-12-20|Asia|China|EA-nonGsGD
EPIISL14161097|Avian|A/Goose/Korea/H277/2022|H5N3|2022-03-15|Asia|Korea|EA-nonGsGD
EPIISL14769996|Avian|A/mallard/Hokkaido/0110J076C/2021|H5N3|2021-10-29|Asia|Japan|EA-nonGsGD
EPIISL15579541|Avian|A/Mallard/Netherlands/16/2022|H5N3|2022-09-21|Europe|Netherlands|EA-nonGsGD
EPIISL403723|Avian|A/Spot-billed_Duck/Russia_Primorje/262/2019|H5N3|2019-10-21|Europe|Russia|EA-nonGsGD
EPIISL4072050|Avian|A/mallard/South_Korea/JB22-3/2019|H5N3|2019-09-29|Asia|Korea|EA-nonGsGD
EPIISL68585|Avian|A/Pekin_duck/Singapore/F59/04/98|H5N2|1998|Asia|Singapore|EA-nonGsGD
EPIISL14769878|Avian|A/wild_waterfowl/Northern_Territory/20140781-34/2014|H5N3|2014-08-01|Oceania|Australia|EA-nonGsGD
EPIISL14769905|Avian|A/wild_waterfowl/Western_Australia/AS16-3326-180/2016|H5N2|2016-11-01|Oceania|Australia|EA-nonGsGD
EPIISL14768175|Avian|A/wild_waterfowl/South_Australia/16-3944344-58/2016|H5N0|2016-03-11|Oceania|Australia|EA-nonGsGD
EPIISL14768203|Avian|A/wild_waterfowl/New_South_Wales/M17-17862-99/2017|H5N3|2017-10-12|Oceania|Australia|EA-nonGsGD
EPIISL14768191|Avian|A/grey_teal/South_Australia/17-3278836-11/2017|H5N1|2017-02-18|Oceania|Australia|EA-nonGsGD
EPIISL14768264|Avian|A/grey_teal/Victoria/17-0997-462/2017|H5N3|2017-03-18|Oceania|Australia|EA-nonGsGD
EPIISL89462|Avian|A/ostrich/Suzhou/097/2003|H5N1|2003-04-16|Asia|China|0
EPIISL201792|Avian|A/wildfowl/China/472/2014|H5N2|2014-01-20|Asia|China|7.2
EPIISL123967|Avian|A/condor/Guangdong/139/2003|H5N1|2003-01-23|Asia|China|1
EPIISL132311|Avian|A/Muscovy_duck/Ca_Mau/1185/2006|H5N1|2006-12-28|Asia|Vietnam|1.1
EPIISL94027|Avian|A/openbill_stork/Thailand/VSMU-12-BKK/2003|H5N1|2003-12-30|Asia|Thailand|1
EPIISL12700600|Avian|A/Pigeon/Indonesia/Rokhit1631-6/2006|H5N1|2006-10-01|Asia|Indonesia|2.1.3.2
EPIISL65648|Avian|A/quail/Yogjakarta/UT1023/2004|H5N1|2004-01-15|Asia|Indonesia|2.1.3.1
EPIISL65649|Avian|A/quail/Yogjakarta/UT1075/2004|H5N1|2004-05-25|Asia|Indonesia|2.1.3.1
EPIISL103349|Avian|A/swan/England/AV346-2197/2008|H5N1|2008-01-01|Europe|UK|2.2
EPIISL10048|Avian|A/Cygnus_olor/Astrakhan/Ast05-2-3/2005|H5N1|2005-12-01|Europe|Russia|2.2
EPIISL27729|Avian|A/bar-headed_goose/Qinghai/6/2006|H5N1|2006-07-18|Asia|China|2.2
EPIISL153902|Avian|A/goose/Egypt/M7221D/2013|H5N1|2013-01-31|Africa|Egypt|2.2.1
EPIISL379746|Avian|A/Pigeon/Egypt/ElSalom/2016|H5N1|2016-12-01|Africa|Egypt|2.2.1.1
EPIISL15688|Avian|A/Mergus_albellus/Slovakia/Vh212/2006|H5N1|2006-02-17|Europe|Slovakia|2.2.1
EPIISL31502|Avian|A/mute_swan/Hungary/4571/2006|H5N1|2006-02-16|Europe|Hungary|2.2.1
EPIISL136303|Avian|A/muscovy_duck/Vietnam/NCVD-1049/2011|H5N1|2011-09-08|Asia|Vietnam|2.3.2.1a
EPIISL161388|Avian|A/yellow_billed_duck/Bhutan/358/2012|H5N1|2012-01-30|Asia|Bhutan|2.3.2.1a
EPIISL161411|Avian|A/wild_bird/Bhutan/328/2012|H5N1|2012-01-27|Asia|Bhutan|2.3.2.1a
EPIISL123950|Avian|A/goose/Jiangsu/k0403/2010|H5N1|2010-02-10|Asia|China|2.3.2.1c
EPIISL104407|Avian|A/great_cormorant/Qinghai/1/2009|H5N1|2009-05-01|Asia|China|2.3.2.1c
EPIISL31936|Avian|A/black-headed_gull/Tyva/115/2009|H5N1|2009-06-09|Europe|Russia|2.3.2.1c
EPIISL31937|Avian|A/great_crested_grebe/Tyva/120/2009|H5N1|2009-06-09|Europe|Russia|2.3.2.1c
EPIISL84604|Avian|A/grebe/Tyva/2/2010|H5N1|2010-06-22|Europe|Russia|2.3.2.1c
EPIISL32668|Avian|A/bean_goose/Tyva/10/2009|H5N1|2009-06-22|Europe|Russia|2.3.2.1c
EPIISL105998|Avian|A/common_buzzard/Bulgaria/38WB/2010|H5N1|2010-03-01|Europe|Bulgaria|2.3.2.1c
EPIISL32667|Avian|A/grebe/Tyva/3/2009|H5N1|2009-06-22|Europe|Russia|2.3.2.1c
EPIISL221725|Avian|A/peacock/Yunnan/3/2015|H5N1|2015-06-02|Asia|China|2.3.2.1c
EPIISL400547|Avian|A/Peacock/Jiangsu/7/2015|H5N1|2015-06-13|Asia|China|2.3.2.1c
EPIISL193362|Avian|A/rook/Chany/32/2015|H5N1|2015-05-07|Europe|Russia|2.3.2.1c
EPIISL180086|Avian|A/dalmatian_pelican/Bulgaria/3/2015|H5N1|2015-01-23|Europe|Bulgaria|2.3.2.1c
EPIISL180791|Avian|A/pelican/Romania/12449/2015|H5N1|2015-03-26|Europe|Romania|2.3.2.1c
EPIISL144288|Avian|A/mynah/Austria-quarantine/13064792-010/13|H5N1|2013-06-12|Europe|Austria|2.3.2.1c
EPIISL307022|Avian|A/muscovy_duck/East_Java/Av252/2014|H5N0|2014-02-02|Asia|Indonesia|2.3.2.1c
EPIISL179253|Avian|A/muscovy_duck/Quang_Ninh/7c121/2013|H5N1|2013-04-13|Asia|Vietnam|2.3.2.1c
EPIISL208992|Avian|A/muscovy_duck/Vietnam/HU3-21/2015|H5N1|2015-11-11|Asia|Vietnam|2.3.2.1c
EPIISL198176|Avian|A/pigeon/Hubei/RP25/2012|H5N1|2012-12-21|Asia|China|2.3.4
EPIISL27338|Avian|A/Muscovy_duck/Vietnam/211/2005|H5N1|2005-12-09|Asia|Vietnam|2.3.4
EPIISL139383|Avian|A/goose/Shandong/k1204/2009|H5N5|2009-12-16|Asia|China|2.3.4.4
EPIISL180656|Avian|A/goose/Yangzhou/ZG60/2009|H5N5|2009-12-06|Asia|China|2.3.4.4
EPIISL241776|Avian|A/black_headed_gull/Ibaraki/289T/2016|H5N6|2016-12-26|Asia|Japan|2.3.4.4
EPIISL243674|Avian|A/black_swan/Ibaraki/356C/2017|H5N6|2017-01-21|Asia|Japan|2.3.4.4
EPIISL418176|Avian|A/Whooper_swan/Xinjiang/8/2020|H5N6|2020-01-16|Asia|China|2.3.4.4
EPIISL336925|Avian|A/common_gull/Saratov/1676/2018|H5N6|2018-10-01|Europe|Russia|2.3.4.4
EPIISL696994|Avian|A/goose/Fujian/3_15_FZHX0005-C/2018|H5N6|2018-03-15|Asia|China|2.3.4.4
EPIISL206444|Avian|A/mallard/Washington/195246/2014|H5N2|2014-12-08|N_America|USA|2.3.4.4
EPIISL206431|Avian|A/mallard/Oregon/AH0003821/2014|H5N2|2014-12-20|N_America|USA|2.3.4.4
EPIISL235740|Avian|A/mallard/Alaska/AH0088535/2016|H5N2|2016-08-12|N_America|USA|2.3.4.4
EPIISL169427|Avian|A/wigeon/Sakha/1/2014|H5N8|2014-09-25|Europe|Russia|2.3.4.4
EPIISL169632|Avian|A/domestic_duck/Germany-NI/R3468/2014|H5N8|2014-12-18|Europe|Germany|2.3.4.4
EPIISL175535|Avian|A/MuteSwan/Sweden/SVA150313KU0141/SZ543/2015|H5N8|2015-03-05|Europe|Sweden|2.3.4.4
EPIISL413226|Avian|A/Mallard/Georgia/2/2015|H5N8|2015-01-19|Asia|Georgia|2.3.4.4
EPIISL267135|Avian|A/green-winged_teal/Egypt/871/2016|H5N8|2016-12-08|Africa|Egypt|2.3.4.4
EPIISL388773|Avian|A/little_grebe/Egypt/1056OP/2016|H5N8|2016-12-28|Africa|Egypt|2.3.4.4
EPIISL387141|Avian|A/northern_shoveler/Egypt/813C/2016|H5N8|2016-12-01|Africa|Egypt|2.3.4.4
EPIISL241952|Avian|A/breeder_duck/Croatia/21/2017|H5N8|2017-01-14|Europe|Croatia|2.3.4.4
EPIISL248657|Avian|A/mute_swan/Czech_Republic/653-17/2017_|H5N8|2017-01-15|Europe|Czech|2.3.4.4
EPIISL271709|Avian|A/Goose/Hungary/59763/2016|H5N8|2016-11-27|Europe|Hungary|2.3.4.4
EPIISL378256|Avian|A/Mulard_Duck/Hungary/59163/2016|H5N8|2016-11-24|Europe|Hungary|2.3.4.4
EPIISL257699|Avian|A/Tufted_Duck/Switzerland/V237/2016|H5N8|2016-11-13|Europe|Switzerland|2.3.4.4
EPIISL268671|Avian|A/T_Dk/NL-Rotterdam/16014155-001/2016|H5N8|2016-11-14|Europe|Netherlands|2.3.4.4
EPIISL366612|Avian|A/Poultry/Iran/clade_2344/2018|H5N8|2018-01-22|Asia|Iran|2.3.4.4
EPIISL393518|Avian|A/Avian/Iran/38AMA/2019|H5N3|2019-03-30|Asia|Iran|2.3.4.4
EPIISL336931|Avian|A/chiken/Voronezh/1491/2018|H5N8|2018-11-02|Europe|Russia|2.3.4.4
EPIISL1220094|Avian|A/tundra_bean_goose/Poland/MB132/2020|H5N8|2020-12-09|Europe|Poland|2.3.4.4
EPIISL14823863|Avian|A/Whooper_swan/Sanmenxia/Y51/2020|H5N8|2020-11-09|Asia|China|2.3.4.4
EPIISL683999|Avian|A/mute_swan/Wales/048068/2020|H5N5|2020-11-24|Europe|UK|2.3.4.4
EPIISL15576617|Avian|A/Eurasian_wigeon/Hokkaido/Q71/2022|H5N1|2022-10-08|Asia|Japan|2.3.4.4
EPIISL13048381|Avian|A/avian/Burkina_Faso/21VIR11911-1/2021|H5N1|2021-12-08|Africa|Burkina_Faso|2.3.4.4
EPIISL11007544|Avian|A/quail/Niger/22VIR1409-28/2022|H5N1|2022-01-01|Africa|Niger|2.3.4.4
EPIISL11633709|Avian|A/Cygnus_columbianus/Hubei/128/2021|H5N1|2021-12-20|Asia|China|2.3.4.4
EPIISL16955766|Avian|A/mallard/Shizuoka/2212D006/2022|H5N1|2022-12-26|Asia|Japan|2.3.4.4
EPIISL11330431|Avian|A/white-tailed_eagle/Hokkaido/22-RU-WTE-2/2022|H5N1|2022-01-02|Asia|Japan|2.3.4.4
EPIISL15072540|Avian|A/crow/Hokkaido/HU-1/2022|H5N1|2022-05-18|Asia|Japan|2.3.4.4
EPIISL17051483|Avian|A/trumpeter_swan/BC/AIVPHL-364/2023|H5N1|2023-01-16|N_America|Canada|2.3.4.4
EPIISL14761249|Avian|A/broiler/Italy/21VIR11886-1/2021|H5N1|2021-12-29|Europe|Italy|2.3.4.4
EPIISL15614803|Avian|A/ibis/Egypt/RLQP-229S/2022|H5N1|2022-06-17|Africa|Egypt|2.3.4.4
EPIISL17181724|Avian|A/black-swan/Switzerland-Zurich/230131/2023|H5N1|2023-02-03|Europe|Switzerland|2.3.4.4
EPIISL15586121|Avian|A/canada_goose/England/393789/2022|H5N1|2022-10-01|Europe|UK|2.3.4.4
EPIISL16384150|Avian|A/mute_swan/England/152286/2022|H5N1|2022-11-14|Europe|UK|2.3.4.4
EPIISL17208161|Avian|A/Black-headed_gull/Netherlands/12/2023|H5N1|2023-02-24|Europe|Netherlands|2.3.4.4
EPIISL17208167|Avian|A/European_herring_gull/Netherlands/4/2023|H5N1|2023-02-20|Europe|Netherlands|2.3.4.4
EPIISL13370624|Avian|A/Whooper_swan/England/000556/2021|H5N1|2021-12-29|Europe|UK|2.3.4.4
EPIISL12968817|Avian|A/emu/NL/FAV-0035-12/2021|H5N1|2021-12-17|N_America|Canada|2.3.4.4
EPIISL9876777|Avian|A/American_blue-winged_teal/South_Carolina/AH0195150/2021|H5N1|2021-12-30|N_America|USA|2.3.4.4
EPIISL17051476|Avian|A/glaucous-winged_gull/BC/AIVPHL-356/2023|H5N1|2023-01-09|N_America|Canada|2.3.4.4
EPIISL17051375|Avian|A/great_horned_owl/BC/AIVPHL-198/2022|H5N1|2022-06-22|N_America|Canada|2.3.4.4
EPIISL17051481|Avian|A/bald_eagle/BC/AIVPHL-357/2023|H5N1|2023-01-09|N_America|Canada|2.3.4.4
EPIISL9869760|Avian|A/American_wigeon/South_Carolina/AH0195145/2021|H5N1|2021-12-30|N_America|USA|2.3.4.4
OQ683498|Avian|A/wild_duck/Colombia/Choco/3501/2022|H5N1|2022-10-09|S_America|Colombia|2.3.4.4
OQ683466|Avian|A/chicken/Colombia/Choco/3502/2022|H5N1|2022-11-13|S_America|Colombia|2.3.4.4
OQ683474|Avian|A/chicken/Colombia/Choco/3504/2022|H5N1|2022-11-01|S_America|Colombia|2.3.4.4
EPIISL16854405|Avian|A/Pelecanus_occidentalis/Venezuela/4S4/2022|H5N1|2022-11-25|S_America|Venezuela|2.3.4.4
EPIISL16013752|Avian|A/Pelican/Venezuela/Pel3/2022|H5N1|2022-11-25|S_America|Venezuela|2.3.4.4
EPIISL16854397|Avian|A/Pelecanus_occidentalis/Venezuela/3S4/2022|H5N1|2022-11-25|S_America|Venezuela|2.3.4.4
EPIISL17051485|Avian|A/cackling_goose/BC/AIVPHL-367/2023|H5N1|2023-01-16|N_America|Canada|2.3.4.4
EPIISL16157545|Avian|A/chicken/Ecuador/02/2022|H5N1|2022-11-25|S_America|Ecuador|2.3.4.4
EPIISL16161673|Avian|A/chicken/Ecuador/03/2022|H5N1|2022-11-25|S_America|Ecuador|2.3.4.4
EPIISL16161675|Avian|A/chicken/Ecuador/04/2022|H5N1|2022-11-25|S_America|Ecuador|2.3.4.4
OQ683482|Avian|A/chicken/Colombia/Cordoba/3499/2022|H5N1|2022-11-26|S_America|Colombia|2.3.4.4
OQ683490|Avian|A/chicken/Colombia/Magdalena/3503/2022|H5N1|2022-11-18|S_America|Colombia|2.3.4.4
OQ683458|Avian|A/chicken/Colombia/Bolivar/3500/2022|H5N1|2022-11-08|S_America|Colombia|2.3.4.4
EPIISL16249274|Avian|A/Peru/PIU-001/2022|H5N1|2022-11-12|S_America|Peru|2.3.4.4
EPI_ISL_19752381|A/chicken/Chaco/516-4/2025|H5N1|2025-02-06
EPI_ISL_19823067|A/Chicken/Argentina/516-6/2025|H5N1|2025-02-25
EPI_ISL_19823064|A/Chicken/Argentina/516-5/2025|H5N1|2025-02-25
EPIISL17011958|Avian|A/Gull/Chile/7023-3/2022|H5N1|2022-12-07|S_America|Chile|2.3.4.4
OQ458189|Avian|A/Pelican/CHL/227023-1/2022|H5N1|2022-12-07|S_America|Chile|2.3.4.4
EPIISL17099964|Avian|A/Pelecanus/Peru/VFAR-140/2022|H5N1|2022-12-01|S_America|Peru|2.3.4.4
EPIISL16249681|Avian|A/Peru/LAM-002/2022|H5N1|2022-11-28|S_America|Peru|2.3.4.4
EPIISL16249730|Avian|A/Peru/LIM-003/2022|H5N1|2022-11-29|S_America|Peru|2.3.4.4
EPIISL16891402|Avian|A/black_skimmer/Chile/C61962/2022|H5N1|2022-12-02|S_America|Chile|2.3.4.4
EPIISL17011964|Avian|A/Gull/Chile/7023-2/2022|H5N1|2022-12-07|S_America|Chile|2.3.4.4
OQ455422|Avian|A/Pelican/CHL/226958-1/2022|H5N1|2022-12-06|S_America|Chile|2.3.4.4
OQ455416|Avian|A/Pelican/CHL/226618-1/2022|H5N1|2022-12-05|S_America|Chile|2.3.4.4
OQ352556|Avian|A/gray_gull/Chile/C61947/2022|H5N1|2022-12-02|S_America|Chile|2.3.4.4
OQ455410|Avian|A/Pelican/CHL/226618-2/2022|H5N1|2022-12-05|S_America|Chile|2.3.4.4
OQ455396|Avian|A/Pelican/CHL/226955-1/2022|H5N1|2022-12-06|S_America|Chile|2.3.4.4
OQ455401|Avian|A/Pelican/CHL/226955-3/2022|H5N1|2022-12-06|S_America|Chile|2.3.4.4
OQ455458|Avian|A/Pelican/CHL/227087-1/2022|H5N1|2022-12-07|S_America|Chile|2.3.4.4
OQ455466|Avian|A/Pelican/CHL/226924-1/2022|H5N1|2022-12-06|S_America|Chile|2.3.4.4

## Sheet: NP
Article DOI: https://doi.org/10.3201/eid3112.250783
EID cannot ensure accessibility for supplementary materials supplied by authors. Readers who have difficulty accessing supplementary content should contact the authors for assistance.
Novel Highly Pathogenic Avian Influenza (A)H5N1 Virus, Argentina, 2025
Appendix 2
NP
EPIISL326971|Avian|A/mallard/Chile/C9756/2016|H8N4|2016-03-23|S_America|Chile
EPIISL77372|Avian|A/rosy-billed-pochard/Argentina/CIP051-557/2007|H6N2|2007-05-01|S_America|Argentina
EPIISL380995|Avian|A/silver-teal/Argentina/CIP051-1737/2009|H5N3|2009-05-01|S_America|Argentina
EPIISL24568|Avian|A/kelp-gull/Argentina/LDC4/2006|H13N9|2006-01-01|S_America|Argentina
EPIISL379187|Avian|A/chinstrap-penguin/Antarctic/AE177/2011|H6N8|2011-01-23|Antarctica|Antarctica
EPIISL380996|Avian|A/silver-teal/Argentina/CIP051-175/2011|H10N7|2011-06-01|S_America|Argentina
EPIISL63144|Avian|A/red-winged-tinamou/Argentina/MP1/2008|H1N1|2008-04-01|S_America|Argentina
EPIISL380993|Avian|A/silver-teal/Argentina/CIP051-32/2011|H4N2|2011-05-01|S_America|Argentina
EPIISL224873|Avian|A/yellow-billed-pintail/Chile/1/2012|H1N1|2012-07-26|S_America|Chile
EPIISL224994|Avian|A/yellow-billed-pintail/Chile/1/2012|H1N1|2012-07-26|S_America|Chile
EPIISL224991|Avian|A/yellow-billed-pintail/Chile/10/2014|H7N3|2014-04-17|S_America|Chile
EPIISL224876|Avian|A/yellow-billed-pintail/Chile/10/2014|H7N3|2014-04-17|S_America|Chile
EPIISL224877|Avian|A/yellow-billed-pintail/Chile/11/2014|H7N3|2014-04-24|S_America|Chile
EPIISL224992|Avian|A/yellow-billed-pintail/Chile/11/2014|H7N3|2014-04-24|S_America|Chile
EPIISL224878|Avian|A/yellow-billed-teal/Chile/12/2014|H7N3|2014-04-26|S_America|Chile
EPIISL225006|Avian|A/yellow-billed-teal/Chile/12/2014|H7N3|2014-04-26|S_America|Chile
EPIISL222693|Avian|A/yellow-billed-pintail/Chile/C1267/2015|H5N3|2015-09-24|S_America|Chile
EPIISL222691|Avian|A/Chilean-teal/Chile/C918/2015|H4N2|2015-09-22|S_America|Chile
EPIISL257108|Avian|A/yellow-billed-pintail/Chile/C2014/2015|H3N8|2015-10-16|S_America|Chile
EPIISL16853773|Avian|A/kelp-gull/Chile/C21939/2017|H5N6|2017-02-02|S_America|Chile
EPIISL257110|Avian|A/mallard-duck/Chile/C4079/2015|H1N1|2015-10-12|S_America|Chile
EPIISL257111|Avian|A/yellow-billed-teal/Chile/C4126/2015|H1N1|2015-10-12|S_America|Chile
EPIISL379427|Avian|A/yellow-billed-teal/Chile/C25813/2017|H7N6|2017-05-09|S_America|Chile
EPIISL327591|Avian|A/yellow-billed-pintail/Chile/C26936/2017|H1N9|2017-06-07|S_America|Chile
Pending|Avian|A/red-shoveler/Argentina/CIP112-3106/2017|H1N1|2017-06-23|S_America|Argentina_
EPIISL381003|Avian|A/yellow-billed-teal/Argentina/CIP112-1227/2016|H4N6|2016-07-01|S_America|Argentina
Pending|Avian|A/yellow-billed-pintail/Argentina/CIP112-3626/2019|H3N8|2019-05-02|S_America|Argentina_
Pending|Avian|A/yellow-billed-pintail/Argentina/CIP112-3919/2019|H4N6|2019-07-25|S_America|Argentina_
Pending|Avian|A/yellow-billed-teal/Argentina/CIP112-3959/2019|H11N9|2019-07-25|S_America|Argentina_
EPIISL3514|Avian|A/chicken/Chile/176822/02|H7N3|2002-01-01|S_America|Chile
EPIISL3516|Avian|A/chicken/Chile/4957/02|H7N3|2002-01-01|S_America|Chile
EPIISL5876|Avian|A/chicken/Chile/184240-4322/2002|H7N3|2002-01-01|S_America|Chile
EPIISL67718|Avian|A/chicken/Chile/184240-1/2002|H7N3|2002-01-01|S_America|Chile
EPIISL10304|Avian|A/cinnamon-teal/Bolivia/4537/2001|H7N3|2001-01-01|S_America|Bolivia
EPIISL110186|Avian|A/rosy-billed-pochard/Argentina/CIP051-559/2007|H9N2|2007-01-01|S_America|Argentina
EPIISL77374|Avian|A/rosy-billed-pochard/Argentina/CIP051-925/2008|H6N2|2008-02-01|S_America|Argentina
EPIISL77373|Avian|A/rosy-billed-pochard/Argentina/CIP051-575/2007|H6N8|2007-05-01|S_America|Argentina
EPIISL94360|Avian|A/rosy-billed-pochard/Argentina/CIP051-269/2007|H6N8|2007-05-13|S_America|Argentina
EPIISL94361|Avian|A/rosy-billed-pochard/Argentina/CIP051-1977/2010|H6N2|2010-06-29|S_America|Argentina
EPIISL380999|Avian|A/silver-teal/Argentina/CIP051-48/2011|H4N6|2011-05-01|S_America|Argentina
EPIISL381000|Avian|A/silver-teal/Argentina/CIP051-52/2011|H6N2|2011-05-01|S_America|Argentina
EPIISL379919|Avian|A/cinnamon-teal/Argentina/CIP051-1588/2009|H7N9|2009-05-01|S_America|Argentina
EPIISL379988|Avian|A/comb-duck/Argentina/CIP051-49/2011|H6N2|2011-05-01|S_America|Argentina
EPIISL380998|Avian|A/silver-teal/Argentina/CIP051-25/2011|H4N8|2011-05-01|S_America|Argentina
EPIISL380994|Avian|A/silver-teal/Argentina/CIP051-171/2011|H10N7|2011-06-01|S_America|Argentina
EPIISL379920|Avian|A/cinnamon-teal/Argentina/CIP051-432/2011|H1N1|2011-07-01|S_America|Argentina
EPIISL234305|Avian|A/white-rumped-sandpiper/Lagoa-do-Peixe/RS1154/2012|H6N1|2012-04-18|S_America|Brazil
EPIISL234311|Avian|A/white-rumped-sandpiper/Lagoa-do-Peixe/RS1177/2012|H6N1|2012-04-18|S_America|Brazil
EPIISL18058051|Avian|A/white-rumped-sandpiper/Goias/RS1193/2012|H2N2|2012-04-01|S_America|Brazil
EPIISL234307|Avian|A/white-rumped-sandpiper/Lagoa-do-Peixe/RS1169/2012|H6N1|2012-04-18|S_America|Brazil
EPIISL234306|Avian|A/white-rumped-sandpiper/Lagoa-do-Peixe/RS1167/2012|H6N1|2012-04-18|S_America|Brazil
EPIISL234310|Avian|A/white-rumped-sandpiper/Lagoa-do-Peixe/RS1151/2012|H6N1|2012-04-18|S_America|Brazil
EPIISL235707|Avian|A/white-rumped-sandpiper/Lagoa-do-Peixe/RS1151/2012|H6N1|2012-04-18|S_America|Brazil
EPIISL380997|Avian|A/silver-teal/Argentina/CIP051-188/2011|H7N7|2011-06-01|S_America|Argentina
EPIISL224764|Avian|A/yellow-billed-pintail/Chile/6/2013|H4N6|2013-11-01|S_America|Chile
EPIISL224998|Avian|A/yellow-billed-pintail/Chile/6/2013|H4N6|2013-11-01|S_America|Chile
EPIISL224763|Avian|A/yellow-billed-teal/Chile/9/2013|H7N6|2013-11-13|S_America|Chile
EPIISL224986|Avian|A/Chilean-teal/Chile/9/2013|H7N6|2013-11-13|S_America|Chile
EPIISL224762|Avian|A/red-fronted-coot/Chile/5/2013|H3N6|2013-10-24|S_America|Chile
EPIISL225002|Avian|A/red-fronted-coot/Chile/5/2013|H3N6|2013-10-24|S_America|Chile
EPIISL257109|Avian|A/yellow-billed-pintail/Chile/C4256/2015|H10N1|2015-12-14|S_America|Chile
EPIISL222692|Avian|A/mallard/Chile/C948/2015|H4N2|2015-09-22|S_America|Chile
EPIISL222694|Avian|A/gray-plover/Chile/C1313/2015|H9N7|2015-09-25|S_America|Chile
EPIISL222695|Avian|A/American-oystercatcher/Chile/C1307/2015|H9N2|2015-09-25|S_America|Chile
EPIISL224987|Avian|A/yellow-billed-pintail/Chile/7/2013|H4N6|2013-11-01|S_America|Chile
EPIISL379434|Avian|A/kelp-gull/Chile/C35511/2017|H3N8|2017-12-18|S_America|Chile
EPIISL326968|Avian|A/yellow-billed-pintail/Chile/C9588/2016|H4N2|2016-03-21|S_America|Chile
EPIISL326978|Avian|A/mallard/Chile/C9763/2016|H6N8|2016-03-23|S_America|Chile
Pending|Avian|A/Brazilian-teal/Argentina/CIP112-3391/2017|H6N2|2017-06-14|S_America|Argentina_
EPIISL327596|Avian|A/whimbrel/Chile/C9351/2016|H1N1|2016-03-17|S_America|Chile
EPIISL326962|Avian|A/kelp-gull/Chile/C12395/2016|H6N2|2016-05-27|S_America|Chile
Pending|Avian|A/ringed-teal/Argentina/CIP112-2939/2017|H9N2|2017-06-13|S_America|Argentina_
EPIISL327630|Avian|A/yellow-billed-teal/Chile/C8687/2016|H7N6|2016-03-11|S_America|Chile
Pending|Avian|A/yellow-billed-teal/Argentina/CIP112-2846/2017|H4N6|2017-05-28|S_America|Argentina_
Pending|Avian|A/rosy-billed-pochard/Argentina/CIP112-3516/2019|H6N8|2019-05-02|S_America|Argentina_
Pending|Avian|A/yellow-billed-teal/Argentina/CIP112-3697/2019|H11N9|2019-06-26|S_America|Argentina_
Pending|Avian|A/rosy-billed-pochard/Argentina/CIP112-2836/2017|H9N2|2017-05-28|S_America|Argentina_
Pending|Avian|A/white-cheeked-pintail/Argentina/CIP112-4218/2019|H4N8|2019-07-25|S_America|Argentina_
Pending|Avian|A/white-cheeked-pintail/Argentina/CIP112-4221/2019|H4N8|2019-07-25|S_America|Argentina_
Pending|Avian|A/yellow-billed-pintail/Argentina/CIP112-4062/2019|H3N8|2019-06-25|S_America|Argentina_
EPIISL4062118|Avian|A/chicken/Rapa-Nui/CT2170/2019|H6N1|2019-12-05|S_America|Chile
Pending|Avian|A/yellow-billed-teal/Argentina/CIP112-3201/2018|H2N1|2018-05-31|S_America|Argentina_
Pending|Avian|A/yellow-billed-teal/Argentina/CIP112-3032/2017|H2N1|2017-06-22|S_America|Argentina_
Pending|Avian|A/yellow-billed-teal/Argentina/CIP112-3039/2017|H1N1|2017-06-22|S_America|Argentina_
EPIISL379430|Avian|A/mallard-duck/Chile/C23961/2017|H5N3|2017-03-28|S_America|Chile
EPIISL379432|Avian|A/yellow-billed-teal/Chile/C24042/2017|H5N3|2017-03-28|S_America|Chile
EPIISL379435|Avian|A/kelp-gull/Chile/C35523/2017|H5N3|2017-12-18|S_America|Chile
Pending|Avian|A/yellow-billed-pintail/Argentina/CIP112-3549/2019|HxNx|2019-05-02|S_America|Argentina_
Pending|Avian|A/yellow-billed-pintail/Argentina/CIP112-3689/2019|H6N8|2019-06-26|S_America|Argentina_
EPIISL327631|Avian|A/yellow-billed-teal/Chile/C26947/2017|H7N6|2017-06-07|S_America|Chile
Pending|Avian|A/yellow-billed-pintail/Argentina/CIP112-2690/2017|H4N6|2017-05-26|S_America|Argentina_
Pending|Avian|A/rosy-billed-pochard/Argentina/CIP112-2796/2017|H4N6|2017-05-27|S_America|Argentina_
EPIISL257112|Avian|A/yellow-billed-teal/Chile/C5750/2016|H12N5|2016-01-21|S_America|Chile
Pending|Avian|A/silver-teal/Argentina/CIP112-4268/2019|H4N6|2019-07-30|S_America|Argentina_
Pending|Avian|A/cinnamon-teal/Argentina/CIP112-3955/2019|H10N7|2019-07-25|S_America|Argentina_
EPIISL379429|Avian|A/yellow-billed-teal/Chile/C38694/2018|H3N8|2018-03-07|S_America|Chile
EPIISL379431|Avian|A/yellow-billed-teal/Chile/C30879/2017|H3N8|2017-09-07|S_America|Chile
EPIISL379436|Avian|A/yellow-billed-pintail/Chile/C34473/2017|H3N8|2017-12-01|S_America|Chile
EPIISL327593|Avian|A/yellow-billed-pintail/Chile/C19357/2016|H10N7|2016-11-22|S_America|Chile
EPIISL327586|Avian|A/yellow-billed-teal/Chile/C20255/2016|H10N7|2016-12-14|S_America|Chile
EPIISL381788|Avian|A/Meleagris-gallopavo/Valparaiso/10-5-13/2017|H7N6|2017-01-02|S_America|Chile
EPIISL379814|Avian|A/turkey/Chile/17-002745-1/2017|H7N6|2017-01-01|S_America|Chile
EPIISL381789|Avian|A/Meleagris-gallopavo/Valparaiso/11-2-22/2017|H7N6|2017-01-02|S_America|Chile
EPIISL379812|Avian|A/turkey/Chile/17-002742-4/2017|H7N6|2017-01-01|S_America|Chile
EPIISL381791|Avian|A/Meleagris-gallopavo/Valparaiso/22/2017|H7N6|2017-01-02|S_America|Chile
EPIISL379811|Avian|A/turkey/Chile/17-002742-9/2017|H7N6|2017-01-01|S_America|Chile
EPIISL381787|Avian|A/Meleagris-gallopavo/Valparaiso/10-2-10/2017|H7N6|2017-01-02|S_America|Chile
Pending|Avian|A/white-cheeked-pintail/Argentina/CIP112-3431/2018|H2N1|2018-06-08|S_America|Argentina_
EPIISL381001|Avian|A/yellow-billed-pintail/Argentina/CIP112-1174A/2016|H6N2|2016-07-01|S_America|Argentina
EPIISL327589|Avian|A/yellow-billed-teal/Chile/C26822/2017|H1N9|2017-05-30|S_America|Chile
Pending|Avian|A/rosy-billed-pochard/Argentina/CIP112-3449/2017|H5N3|2017-06-14|S_America|Argentina_
EPIISL326974|Avian|A/kelp-gull/Chile/C14170/2016|H11N1|2016-08-16|S_America|Chile
EPIISL327588|Avian|A/yellow-billed-teal/Chile/C8619/2016|H11N9|2016-03-10|S_America|Chile
EPIISL327587|Avian|A/yellow-billed-teal/Chile/C8711/2016|H11N9|2016-03-10|S_America|Chile
EPIISL327592|Avian|A/yellow-billed-teal/Chile/C8620/2016|H11N9|2016-03-10|S_America|Chile
EPIISL326966|Avian|A/mallard/Chile/C14590/2016|H9N2|2016-08-16|S_America|Chile
EPIISL326960|Avian|A/yellow-billed-pintail/Chile/C14830/2016|H12N5|2016-08-18|S_America|Chile
EPIISL326976|Avian|A/yellow-billed-pintail/Chile/C14831/2016|H12N5|2016-08-18|S_America|Chile
EPIISL326969|Avian|A/yellow-billed-pintail/Chile/C13198/2016|H1N1|2016-06-23|S_America|Chile
EPIISL326964|Avian|A/yellow-billed-pintail/Chile/C14719/2016|H7N3|2016-08-16|S_America|Chile
EPIISL327590|Avian|A/cinnamon-teal/Chile/C19368/2016|H3N8|2016-11-22|S_America|Chile
EPIISL379433|Avian|A/yellow-billed-pintail/Chile/C30974/2017|H3N8|2017-09-07|S_America|Chile
Pending|Avian|A/silver-teal/Argentina/CIP112-4252/2019|H7N3|2019-07-30|S_America|Argentina_
Pending|Avian|A/yellow-billed-teal/Argentina/CIP112-3640/2019|H9N2|2019-05-03|S_America|Argentina_
Pending|Avian|A/rosy-billed-pochard/Argentina/CIP112-3773/2019|HxNx|2019-07-24|S_America|Argentina_
Pending|Avian|A/yellow-billed-teal/Argentina/CIP112-3709/2019|H4N6|2019-06-26|S_America|Argentina_
Pending|Avian|A/yellow-billed-pintail/Argentina/CIP112-3940/2019|H11N9|2019-07-25|S_America|Argentina_
Pending|Avian|A/yellow-billed-pintail/Argentina/CIP112-3688/2019|HxNx|2019-06-26|S_America|Argentina_
Pending|Avian|A/yellow-billed-teal/Argentina/CIP112-3749/2019|H8N4|2019-07-24|S_America|Argentina_
Pending|Avian|A/white-cheeked-pintail/Argentina/CIP112-4200/2019|H6N8|2019-06-26|S_America|Argentina_
Pending|Avian|A/rosy-billed-pochard/Argentina/CIP112-4120/2019|H6N8|2019-06-26|S_America|Argentina_
Pending|Avian|A/rosy-billed-pochard/Argentina/CIP112-4123/2019|H6N8|2019-06-26|S_America|Argentina_
Pending|Avian|A/yellow-billed-teal/Argentina/CIP112-4112/2019|H4N2|2019-06-26|S_America|Argentina_
Pending|Avian|A/yellow-billed-pintail/Argentina/CIP112-3927/2019|H11N9|2019-07-25|S_America|Argentina_
Pending|Avian|A/silver-teal/Argentina/CIP112-4265/2019|H10N7|2019-07-30|S_America|Argentina_
Pending|Avian|A/yellow-billed-pintail/Argentina/CIP112-3917/2019|H1N1|2019-07-25|S_America|Argentina_
Pending|Avian|A/yellow-billed-pintail/Argentina/CIP112-3944/2019|H1N1|2019-07-25|S_America|Argentina_
Pending|Avian|A/yellow-billed-pintail/Argentina/CIP112-3946/2019|H1N1|2019-07-25|S_America|Argentina_
Pending|Avian|A/yellow-billed-pintail/Argentina/CIP112-3947/2019|H1N1|2019-07-25|S_America|Argentina_
Pending|Avian|A/yellow-billed-pintail/Argentina/CIP112-3943/2019|H1N1|2019-07-25|S_America|Argentina_
Pending|Avian|A/yellow-billed-pintail/Argentina/CIP112-3952/2019|H1N1|2019-07-26|S_America|Argentina_
EPIISL4481|Avian|A/black-headed-gull/Sweden/2/99|H16N3|1999-01-01|Eurasia|Sweden
EPIISL208683|Avian|A/glaucous-winged-gull/Southcentral-Alaska/12NH01647/2008|H16N3|2008-09-07|N_America|USA
EPIISL243516|Avian|A/black-headed-gull/Netherlands/114/2012|H16N3|2012-07-21|Eurasia|Netherlands
EPIISL256303|Avian|A/environment/Kamchatka/117/2016|H13N8|2016-10-01|Eurasia|Russian
EPIISL15052970|Avian|A/gull/Shandong/W1359/2021|H16N3|2021-10-10|Eurasia|China
EPIISL14777719|Avian|A/Red-Knot/Delaware/224/2021|H13N6|2021-06-01|N_America|USA
EPIISL16919118|Avian|A/Red-knot/Delaware/1058/2022|H16N3|2022-05-31|N_America|USA
EPIISL327624|Avian|A/black-skimmer/Chile/C20057/2016|H13N8|2016-12-13|S_America|Chile
EPIISL327607|Avian|A/kelp-gull/Chile/C27733/2017|H13N8|2017-06-23|S_America|Chile
EPIISL29251|Avian|A/cormorant/Denmark/74-68899-G2/2002|H16N3|2002-10-03|Eurasia|Denmark
EPIISL189980|Avian|A/whimbrel/Peru/P41/2007|H13N2|2007-11-20|S_America|Peru
EPIISL189981|Avian|A/gull/Peru/P43/2007|H13N2|2007-11-27|S_America|Peru
EPIISL397590|Avian|A/ruddy-turnstone/New-Jersey/AI12-1737/2012|H13N6|2012-05-16|N_America|USA
EPIISL189975|Avian|A/black-skimmer/Peru/CH55/2010|H13N2|2010-04-06|S_America|Peru
EPIISL189969|Avian|A/gull/Peru/CH02/2009|H13N2|2009-09-13|S_America|Peru
EPIISL154833|Avian|A/seagull/Chile/5775/2009|H13N9|2009-11-03|S_America|Chile
EPIISL189976|Avian|A/gull/Peru/CH98/2010|H13Nx|2010-11-27|S_America|Peru
EPIISL189971|Avian|A/gull/Peru/CH121/2010|H13N2|2010-12-02|S_America|Peru
EPIISL283538|Avian|A/duck/Hunan/S11682/2015|H7N9|2015-03-17|Eurasia|China
EPIISL156203|Avian|A/turkey/Italy/5222/2000|H7N1|2000-09-27|Eurasia|Italy
EPIISL29228|Avian|A/duck/Italy/73383/2006|H10N7|2006-01-01|Eurasia|Italy
EPIISL14796|Avian|A/duck/Beijing/1/1978|H3N6|1978-01-01|Eurasia|China
EPIISL78799|Avian|A/chicken/Guangxi/KMIII/1999|H9N2|1999-01-01|Eurasia|China
EPIISL338|Avian|A/chicken/Yokohama/aq45/2002|H9N2|2002-01-01|Eurasia|Japan
EPIISL95406|Avian|A/blue-winged-teal/Wisconsin/2509/2009|H1N2|2009-10-03|N_America|USA
EPIISL70536|Avian|A/northern-pintail/Aomori/478/2003|H1N1|2003-01-01|Eurasia|Japan
EPIISL587|Avian|A/duck/Hokkaido/120/2001|H6N2|2001-01-01|Eurasia|Japan
EPIISL138605|Avian|A/duck/Taiwan/DV1846/2010|H3N8|2010-04-30|Eurasia|Taiwan
EPIISL181968|Avian|A/duck/Jiangxi/3078/2009|HxNx|2009-02-21|Eurasia|China
EPIISL129146|Avian|A/duck/Vietnam/LBM1/2011|H4N6|2011-09-20|Eurasia|Vietnam
EPIISL237166|Avian|A/duck/Kumamoto/431119/2014|H4N6|2014-11-01|Eurasia|Japan
EPIISL285847|Avian|A/duck/Ibaraki/081006/2017|H9N2|2017-01-01|Eurasia|Japan
EPIISL170529|Avian|A/duck/Schleswig/21/1979|H1N1|1979-01-01|Eurasia|Germany
EPIISL617|Avian|A/duck/Hong-Kong/562/1979|H10N9|1979-01-01|Eurasia|Hong-Kong
EPIISL14798|Equine|A/equine/Jillin/1/1989|H3N8|1989-01-01|Eurasia|China
EPIISL267399|Avian|A/common-teal/Netherlands/7/2005|H11N9|2005-12-15|Eurasia|Netherlands
EPIISL158291|Avian|A/mallard/Sweden/58463/2006|HxNx|2006-11-05|Eurasia|Sweden
EPIISL89258|Avian|A/duck/Guangxi/912/2008|H4N2|2008-03-01|Eurasia|China
EPIISL152085|Avian|A/duck/Guangdong/wy11/2008|H5N5|2008-06-06|Eurasia|China
EPIISL68969|Avian|A/mallard/Astrakhan/244/1982|HxN6|1982-01-01|Eurasia|Russia
EPIISL65839|Avian|A/duck/France/05066b/2005|H5N1|2005-01-01|Eurasia|France
EPIISL122071|Avian|A/mallard/Sweden/30/2002|H2N5|2002-01-01|Eurasia|Sweden
EPIISL189449|Avian|A/mallard/Sweden/68621/2007|H11N9|2007-10-19|Eurasia|Sweden
EPIISL104409|Avian|A/chicken/Pakistan/NARC-16945/2010|H3N1|2010-01-25|Eurasia|Pakistan
EPIISL208811|Avian|A/duck/Hainan/Q47/2012|H1N2|2012-02-01|Eurasia|China
EPIISL1254|Avian|A/Goose/Guangdong/1/96|H5N1|1996-01-01|Eurasia|China
EPIISL696996|Avian|A/duck/Fujian/1-25-FZHX0025-O/2018|H7N3|2018-01-25|Eurasia|China
EPIISL13732930|Avian|A/Chicken/guangdong/G152/2019/H3N2|H3N2|2019-03-04|Eurasia|China
EPIISL30450|Avian|A/chicken/Israel/953/2007|H9N2|2007-11-29|Eurasia|Israel
EPIISL10376|Avian|A/chicken/Israel/1953/2004|H9N2|2004-01-01|Eurasia|Israel
EPIISL19631|Avian|A/turkey/Israel/1567/2003|H9N2|2003-01-01|Eurasia|Israel
EPIISL131531|Avian|A/chicken/Israel/1302/2010|H9N2|2010-12-01|Eurasia|Israel
EPIISL10081|Avian|A/chicken/Taiwan/PF1/02|H6N1|2002-01-01|Eurasia|Taiwan
EPIISL10084|Avian|A/chicken/Taiwan/0320/02|H6N1|2002-01-01|Eurasia|Taiwan
EPIISL162475|Avian|A/chicken/Taiwan/0502/2012|H5N2|2012-05-08|Eurasia|Taiwan
EPIISL13845|Avian|A/chicken/Korea/01310/2001|H9N2|2001-01-01|Eurasia|Korea
EPIISL104458|Avian|A/chicken/Korea/50/2006|H9N2|2006-01-17|Eurasia|Korea
EPIISL506092|Avian|A/mallard/South-Korea/N07-1243/2007|H9N2|2007-08-27|Eurasia|Korea
EPIISL492088|Avian|Achicken/Korea/LBM563/2017|H9N2|2017-11-28|Eurasia|Korea
EPIISL67386|Avian|A/chicken/Jilin/xw/2003|H5N1|2003-01-01|Eurasia|China
EPIISL10050|Avian|A/Cygnus-olor/Astrakhan/Ast05-2-4/2005|H5N1|2005-01-01|Eurasia|Russian
EPIISL78012|Avian|A/duck/Anhui/56/2005|H5N1|2005-01-01|Eurasia|China
EPIISL137553|Avian|A/chicken/Hong-Kong/AP156/2008|H5N1|2008-01-01|Eurasia|Hong-Kong
EPIISL151697|Avian|A/chicken/North-China/k0604/2010|H5N1|2010-08-01|Eurasia|China
EPIISL132894|Avian|A/village-chicken/Kyaing-Tong/2433/2007|H5N1|2007-01-01|Eurasia|Myanmar
EPIISL157907|Avian|A/duck/Bangladesh/18949/2013|H5N1|2013-01-28|Eurasia|Bangladesh
EPIISL257012|Avian|A/duck/Bangladesh/22399/2014|H5N1|2014-04-12|Eurasia|Bangladesh
EPIISL16837240|Equine|A/equine/China/61/2010|H5N1|2010-01-25|Eurasia|China
EPIISL80664|Avian|A/chicken/Vietnam/NCVD-026/2008|H5N1|2008-01-01|Eurasia|Vietnam
EPIISL80631|Avian|A/chicken/Vietnam/NCVD-279/2009|H5N1|2009-01-01|Eurasia|Vietnam
EPIISL16837241|Equine|A/equine/China/25/2010|H5N1|2010-01-25|Eurasia|China
EPIISL400640|Avian|A/duck/East-Java/415/2015|H5N1|2015-01-15|Eurasia|Indonesia
EPIISL199411|Avian|A/goose/Shandong/03-10-HZ/2015-H5N1-|H5N1|2015-03-10|Eurasia|China
EPIISL201010|Avian|A/Black-necked-Grebe/Inner-Mongolia/Anal-swab4/2015-H5N1|H5N1|2015-05-12|Eurasia|China
EPIISL13294855|Avian|A/chicken/Cambodia/1K241C1/2017|H5N1|2017-08-31|Eurasia|Cambodia
EPIISL244142|Avian|A/Muscovy-duck/Vietnam/HU3-353/2015-H5N1-|H5N1|2015-08-15|Eurasia|Vietnam
EPIISL321131|Avian|A/duck/Cambodia/Z266W20M1/2015|H5N1|2015-05-11|Eurasia|Cambodia
EPIISL321137|Avian|A/duck/Cambodia/Z795W46M3/2015|H5N1|2015-11-09|Eurasia|Cambodia
EPIISL372800|Avian|A/goose/China/GS24-NP-seq/2016|H5N6|2016-03-05|Eurasia|China
EPIISL4061567|Avian|A/chicken/Viet-Nam/6115/2015|H5N6|2015-09-09|Eurasia|Vietnam
EPIISL203749|Avian|A/chicken/Zhejiang/727155/2014|H5N6|2014-07-27|Eurasia|China
EPIISL201364|Avian|A/chicken/Fujian/05-07-FZHC11K-O/2015-Mixed-|H5N6|2015-05-07|Eurasia|China
EPIISL283968|Avian|A/Chicken/Yunnan/YN-11/2016--H5N6-|H5N6|2016-03-21|Eurasia|China
EPIISL295143|Avian|A/goose/Guangdong/YJD/2014|H5N6|2014-04-03|Eurasia|China
EPIISL199230|Avian|A/duck/Guangdong/04-22-DGCPLB018-O/2015-H5N6-|H5N6|2015-04-22|Eurasia|China
EPIISL697981|Avian|A/chicken/Yunnan/09-20-DQBHZ002-C/2018|H9N2|2018-09-02|Eurasia|China
EPIISL4031411|Avian|A/Duck/China/B7-NP/2019|H5N6|2019-04-01|Eurasia|China
EPIISL80641|Avian|A/chicken/Vietnam/NCVD-093/2008|H5N1|2008-05-01|Eurasia|Vietnam
EPIISL245272|Avian|A/duck/Vietnam/NCVD-0139/2013|H5N1|2013-01-03|Eurasia|Vietnam
EPIISL15645|Avian|A/chukar/Shantou/4690/2003|H5N1|2003-01-01|Eurasia|China
EPIISL20103|Avian|A/chicken/Henan/L1/2008|H9N2|2008-01-01|Eurasia|China
EPIISL103210|Equine|A/equine/Guangxi/3/2011|H9N2|2011-03-18|Eurasia|China
EPIISL67372|Avian|A/chicken/Henan/1/2003|H9N2|2003-03-20|Eurasia|China
EPIISL77197|Avian|A/chicken/Shandong/PD/2009|H9N2|2009-01-10|Eurasia|China
EPIISL173500|Avian|A/chicken/Dongguan/1100/2014|HxNx|2014-02-21|Eurasia|China
EPIISL234458|Avian|A/chicken/Guangdong/SIC27/2014|H9N2|2014-07-01|Eurasia|China
EPIISL98866|Avian|A/chicken/Guangdong/ZCY/2011|H9N2|2011-07-01|Eurasia|China
EPIISL387657|Avian|A/chicken/Viet-Nam/LS-0185/2013|H9N2|2013-05-14|Eurasia|Vietnam
EPIISL206753|Avian|A/chicken/Anhui/230/2012|H9N2|2012-01-01|Eurasia|China
EPIISL294469|Avian|A/chicken/Zhejiang/618/2012|H9N2|2012-04-27|Eurasia|China
EPIISL4063615|Avian|A/chicken/China/777/2016|H9N2|2016-04-28|Eurasia|China
EPIISL707539|Avian|A/duck/Jiangxi/09-22-NCNP52C2-O/2016|H9N2|2016-09-22|Eurasia|China
EPIISL699510|Avian|A/chicken/Jiangxi/1-12-NCDZT82G2-OC/2017|H9N2|2017-01-12|Eurasia|China
EPIISL368406|Avian|A/chicken/ShangDong/1642/2018|H9N2|2018-04-01|Eurasia|China
EPIISL173648|Avian|A/chicken/Henan/Z01/2007|H9N2|2007-01-07|Eurasia|China
EPIISL387630|Avian|A/chicken/Viet-Nam/QN-0262/2013|H9N2|2013-05-24|Eurasia|Vietnam
EPIISL16480161|Avian|A/chicken/Boyolali/P04210924-63/2021|H9N2|2021-06-28|Eurasia|Indonesia
EPIISL206774|Avian|A/pigeon/Jiangsu/F102/2013|H9N2|2013-01-01|Eurasia|China
EPIISL501378|Avian|A/chicken/China/D1033/2013|H9N2|2013-02-01|Eurasia|China
EPIISL181786|Avian|A/chicken/Jiangxi/6741/2013|HxNx|2013-02-14|Eurasia|China
EPIISL4064167|Avian|A/chicken/China/843/2016|H9N2|2016-05-15|Eurasia|China
EPIISL17805129|Avian|A/chicken/Guangdong/5386/2021|H3N8|2021-10-09|Eurasia|China
EPIISL696754|Avian|A/chicken/Jiangxi/08-26-NCDZTY32-O/2016|H9N2|2016-08-26|Eurasia|China
EPIISL327810|Avian|A/chicken/Anhui/AH450/2017|H9N2|2017-09-06|Eurasia|China
EPIISL501500|Avian|A/chicken/Jiangsu/3598/2017|H9N2|2017-10-12|Eurasia|China
EPIISL200576|Avian|A/chicken/Jiangsu/02-06-NJLC043-O/2015-Mixed-|H9N2|2015-02-06|Eurasia|China
EPIISL277119|Avian|A/chicken/Wuxi7723/2016|H9N2|2016-02-24|Eurasia|China
EPIISL4254653|Avian|A/Chicken/Guangdong/GZ11721/2018-H9N2-|H9N2|2018-11-26|Eurasia|China
EPIISL399100|Avian|A/chicken/China/G1301NP-16GD/2016|H9N2|2016-02-01|Eurasia|China
EPIISL697098|Avian|A/chicken/Yunnan/12-22-DQXBL001-O/2018|H9N2|2018-12-22|Eurasia|China
EPIISL16315203|Avian|A/chicken/Guangdong/144/2017|H9N2|2017-01-01|Eurasia|China
EPIISL697309|Avian|A/chicken/Shandong/10-23-TAWL016-C/2018|H9N2|2018-10-23|Eurasia|China
EPIISL697312|Avian|A/chicken/Shandong/10-23-TAWL025-C/2018|H9N2|2018-10-23|Eurasia|China
EPIISL16315368|Avian|A/chicken/Guangdong/316/2018|H9N2|2018-01-01|Eurasia|China
EPIISL17805397|Avian|A/chicken/Jiangxi/6959/2022|H3N8|2022-02-08|Eurasia|China
EPIISL697105|Avian|A/chicken/Shaanxi/10-24-ShXYL020-O/2018|H9N2|2018-10-24|Eurasia|China
EPIISL17851892|Avian|A/chicken/Shandong/573/2021|H9N2|2021-11-29|Eurasia|China
EPIISL10096|Avian|A/duck/Kingmen/E322/04|H6N2|2004-01-01|Eurasia|Taiwan
EPIISL76411|Avian|A/wild-duck/Shantou/1381/2001|H6N2|2001-01-01|Eurasia|China
EPIISL697193|Avian|A/duck/Fujian/11-26-FZHX0164-O/2018|HxNx|2018-11-26|Eurasia|China
EPIISL76292|Avian|A/duck/Fujian/7033/2005|H6N2|2005-01-01|Eurasia|China
EPIISL112187|Avian|A/duck/Shantou/1165/2006|H6N6|2006-01-01|Eurasia|China
EPIISL76432|Avian|A/duck/Fujian/12035/2005|H6N6|2005-01-01|Eurasia|China
EPIISL364047|Avian|A/mallard/Hubei/03-09B776-2/2016-H6N2-|H6N2|2016-03-09|Eurasia|China
EPIISL75190|Avian|A/aquatic-bird/Korea/w229/2007|H5N2|2007-11-01|Eurasia|Korea
EPIISL89173|Avian|A/wild-duck/Taiwan/WB1162/2006|H4N6|2006-11-01|Eurasia|Taiwan
EPIISL125924|Avian|A/mallard/Korea/1242/2010|H10N6|2010-12-01|Eurasia|Korea
EPIISL2550|Avian|A/pheasant/Hong-Kong/SH39/99|H6N1|1999-01-01|Eurasia|Hong-Kong
EPIISL80302|Avian|A/quail/Hong-Kong/FB801/2001|H6N1|2001-01-01|Eurasia|Hong-Kong
EPIISL85781|Avian|A/chicken/Saudi-Arabia/08vir3489-38-as92/2005|H9N2|2005-01-01|Eurasia|Saudi-Arabia
EPIISL388024|Avian|A/chicken/Bangladesh/35278/2018|H9N2|2018-04-26|Eurasia|Bangladesh
EPIISL14775932|Avian|A/quail/Bangladesh/46266/2020|H9N2|2020-12-21|Eurasia|Bangladesh
EPIISL161199|Avian|A/chicken/Bangladesh/18549/2012|H9N2|2012-11-20|Eurasia|Bangladesh
EPIISL161230|Avian|A/chicken/Bangladesh/18857/2013|H9N2|2013-01-28|Eurasia|Bangladesh
EPIISL368250|Avian|A/chicken/Bangladesh/AR11787/16|H9N2|2016-07-22|Eurasia|Bangladesh
EPIISL8921|Avian|A/duck/Nanchang/d106/1997|H4N6|1997-11-15|Eurasia|China
EPIISL158230|Avian|A/mallard/Sweden/7582/2003|H4N6|2003-11-05|Eurasia|Sweden
EPIISL122039|Avian|A/mallard/Sweden/99/2002|H2N3|2002-01-01|Eurasia|Sweden
EPIISL291179|Avian|A/Swan/Netherlands/06003448/2006|H7N7|2006-02-16|Eurasia|Netherlands
EPIISL19111|Avian|A/turkey/Italy/9739/2002|H7N3|2002-01-01|Eurasia|Italy
EPIISL125859|Avian|A/wild-duck/Mongolia/1-241/2008|H7N9|2008-04-01|Eurasia|Mongolia
EPIISL309801|Avian|A/Chicken/Netherlands/10010413/2010|H6N1|2010-06-21|Eurasia|Netherlands
EPIISL144905|Avian|A/chicken/Italy/12VIR-7785-67/2012|H5N2|2012-09-28|Eurasia|Italy
EPIISL85793|Avian|A/chicken/Iran/10VIR854-1/2002|H9N2|2002-01-01|Eurasia|Iran
EPIISL243445|Avian|A/greater-white-fronted-goose/Netherlands/1/2007|H1N1|2007-01-23|Eurasia|Netherlands
EPIISL96126|Avian|A/teal/Chany/444/2009|H8N8|2009-08-29|Eurasia|Russian
EPIISL309808|Avian|A/Chicken/Netherlands/11011392/2011|H7N7|2011-06-23|Eurasia|Netherlands
EPIISL189713|Avian|A/mallard/Republic-of-Georgia/2/2012|H2N3|2012-01-29|Eurasia|Georgia
EPIISL165790|Avian|A/duck/Bangladesh/1592/2010|H1N1|2010-01-20|Eurasia|Bangladesh
EPIISL143939|Avian|A/duck/Hunan/S1824/2012|H3N8|2012-03-24|Eurasia|China
EPIISL257246|Avian|A/northern-pintail/Alaska/993/2011|H3N8|2011-10-04|N_America|USA
EPIISL179039|Avian|A/duck/China/J1/2012|H4N6|2012-10-02|Eurasia|China
EPIISL504329|Avian|A/duck/Shimane/321103/2010|H10N4|2010-11-03|Eurasia|Japan
EPIISL137465|Avian|A/muscovy-duck/Vietnam/LBM240/2012|H3N8|2012-01-01|Eurasia|Vietnam
EPIISL25670|Avian|A/duck/Italy/69238/2007|H1N1|2007-01-01|Eurasia|Italy
EPIISL158367|Avian|A/mallard/Sweden/80415/2008|HxNx|2008-11-22|Eurasia|Sweden
EPIISL780416|Avian|A/avian/Netherlands/14015784-051055/2014|H9N2|2014-11-19|Eurasia|Netherlands
EPIISL419360|Avian|A/chicken/Bulgaria/Dobrich/163-1/2018|H5N8|2018-07-05|Eurasia|Bulgaria
EPIISL337396|Avian|A/pintail/Novosibirsk-region/504k/2018|H4N6|2018-10-01|Eurasia|Russian
EPIISL17811781|Avian|A/environment/Shanghai/CM20659/2020-H4N2-|H4N2|2020-11-19|Eurasia|China
EPIISL13984071|Avian|A/mallard/Ningxia/SZS104/2017-H10N3-|H10N3|2017-07-07|Eurasia|China
EPIISL400285|Avian|A/Garganey/Omsk-Region/22/2019|H3N8|2019-08-31|Eurasia|Russian
EPIISL400262|Avian|A/Common-Teal/Sakhalin/OD15/2019|H3N8|2019-09-19|Eurasia|Russian
EPIISL3031133|Avian|A-mallard-Denmark-12946-11-2020-10-26|H5N2|2020-10-26|Eurasia|Denmark
EPIISL7379464|Avian|A/Duck/Sichuan/21044-2/2021-H5N8-|H5N8|2021-01-01|Eurasia|China
EPIISL15925882|Avian|A/Eurasian-Wigeon/Netherlands/3/2022|H5N1|2022-10-21|Eurasia|Netherlands
EPIISL6795223|Avian|A/Duck/Sangiin-Dalai-lake/-230/2019|H7N7|2019-05-08|Eurasia|Mongolia
EPIISL7622863|Avian|A/Anas-platyrhynchos/Belgium/204-0003/2020|H4N6|2020-09-19|Eurasia|Belgium
EPIISL5115763|Avian|A/turkey/Germany-NW/AI02290/2021|H5N8|2021-03-02|Eurasia|Germany
EPIISL290104|Avian|A/black-necked-crane/Zhaotong/ZT-12/2013|H1N2|2013-11-16|Eurasia|China
EPIISL309820|Avian|A/Turkey/Netherlands/07014290/2007|H1N5|2007-05-31|Eurasia|Netherlands
EPIISL13156686|Avian|A/duck/Bangladesh/17D1854/2022|H5N1|2022-02-13|Eurasia|Bangladesh
EPIISL332148|Avian|A/duck/East-Java/Spg58/2017|H4N2|2017-01-18|Eurasia|Indonesia
EPIISL4061499|Avian|A/chicken/Zhejiang/1130150/2016|H9N2|2016-11-01|Eurasia|China
EPIISL171207|Avian|A/duck/Zhejiang/6D20/2013|H10N2|2013-12-01|Eurasia|China
EPIISL9572742|Avian|A/duck/Vietnam/HN6617/2020|H3N2|2020-09-29|Eurasia|Vietnam
EPIISL244607|Avian|A/duck/Shanghai/MH-2/2009|H4N6|2009-02-01|Eurasia|China
EPIISL119215|Avian|A/duck/Zhejiang/10/2011|H7N3|2011-06-01|Eurasia|China
EPIISL127581|Avian|A/duck/Jiangsu/10-d4/2011|H11N3|2011-10-01|Eurasia|China
EPIISL197450|Avian|A/duck/Zhejiang/925028/2014|H4N2|2014-09-25|Eurasia|China
EPIISL76283|Avian|A/mallard/Jiangxi/10071/2005|H6N1|2005-01-01|Eurasia|China
EPIISL76425|Avian|A/duck/Guangxi/585/2005|H6N5|2005-01-01|Eurasia|China
EPIISL199420|Avian|A/duck/Guangdong/02-11-DGCP101-P/2015-H6N6-|H6N6|2015-02-11|Eurasia|China
EPIISL131211|Avian|A/wild-bird/Korea/YS109/2007|H4N6|2007-01-01|Eurasia|Korea
EPIISL134108|Avian|A/wild-duck/Korea/SNU50-5/2009|H5N1|2009-09-27|Eurasia|Korea
EPIISL181999|Avian|A/migratory-duck/Jiangxi/593/2005|H10N8|2005-01-09|Eurasia|China
EPIISL154191|Avian|A/Duck/Zhejiang/S4204/2010|H6N6|2010-12-10|Eurasia|China
EPIISL154171|Avian|A/Duck/Guangdong/S1663/2009|H6N6|2009-03-05|Eurasia|China
EPIISL273053|Avian|A/goose/Guangxi/105/2011|H6N2|2011-09-15|Eurasia|China
EPIISL576280|Avian|A/duck/Guangdong/3231/2018-H6N2-|H6N2|2018-03-06|Eurasia|China
EPIISL506013|Avian|A/northern-shoveler/North-Kazakhstan/20/2018|H3N8|2018-10-04|Eurasia|Kazakhstan
EPIISL120213|Avian|A/mallard/Ukraine/05842-NAMRU3/2006|H3N8|2006-09-30|Eurasia|Ukraine
EPIISL243527|Avian|A/mallard-duck/Netherlands/17/2011|H3N8|2011-09-20|Eurasia|Netherlands
EPIISL257071|Avian|A/duck/Bangladesh/24705/2015|H7N1|2015-02-22|Eurasia|Bangladesh
EPIISL294560|Avian|A/goose/Karachi/NARC-13N-969/2014|H14N3|2014-01-03|Eurasia|Pakistan
EPIISL378356|Avian|A/eurasian-curlew/Zhuanghe/ZH-47/2013|H3N3|2013-04-01|Eurasia|China
EPIISL293988|Avian|A/chicken/Vietnam/HU4-26/2015|H6N1|2015-11-07|Eurasia|Vietnam
EPIISL378285|Avian|A/mallard/Tumuji/TMJ-748/2013|H6N2|2013-10-01|Eurasia|China
EPIISL244542|Avian|A/Anser-fabalis/China/Anhui/S39/2014|H6N2|2014-12-22|Eurasia|China
EPIISL257092|Avian|A/duck/Bangladesh/25767/2015|H6N1|2015-07-11|Eurasia|Bangladesh
EPIISL333137|Avian|A/duck/Bangladesh/18D770/2017|H6N7|2017-01-23|Eurasia|Bangladesh
EPIISL13156685|Avian|A/Eurasian-wigeon/Shanghai/NH112330/2021|H9N2|2021-11-23|Eurasia|China
EPIISL502606|Avian|A/Anas-platyrhynchos/Belgium/1837-H101620/2018|H10N1|2018-02-19|Eurasia|Belgium
EPIISL12324302|Avian|A/duck/Czech-Republic/3306-1/2022|H5N1|2022-02-09|Eurasia|Czech-Republic
EPIISL370672|Avian|A/swan/Hokkaido/481102/2017|H4N6|2017-11-28|Eurasia|Japan
EPIISL14767425|Avian|A/northern-pintail/Alaska/AK20-463/2020|H3N8|2020-10-09|N_America|USA
EPIISL14835572|Avian|A/Mallard-Anas-platyrhynchos-/South-Korea/KNU2021-49/2021|H7N7|2021-04-06|Eurasia|Korea
EPIISL16886873|Avian|A/Anser-albifrons/South-Korea/17/2021|H6N1|2021-12-13|Eurasia|Korea
EPIISL132848|Avian|A/turkey/Wisconsin/1/1966|H9N2|1966-01-01|N_America|USA
EPIISL131375|Avian|A/shorebird/Delaware-Bay/29/1994|H6N8|1994-05-01|N_America|USA
EPIISL138095|Avian|A/ruddy-turnstone/Delaware-Bay/213/1996|HxNx|1996-05-15|N_America|USA
EPIISL161828|Avian|A/Adelie-penguin/Antarctica/178/2013|H11N2|2013-02-02|Antarctica|Antarctica
EPIISL4061536|Avian|A/chinstrap-penguin/Cape-Shirreff/P36S/2017|H11N2|2017-01-21|S_America|Chile
EPIISL4061537|Avian|A/chinstrap-penguin/Cape-Shirreff/P19S/2017|H11N2|2017-01-27|S_America|Chile
EPIISL503089|Avian|A/chinstrap-penguin/Antarctica/HP04/2018|H11N2|2018-08-01|S_America|Antarctica
EPIISL14792|Avian|A/duck/Pennsylvania/1/1969|H6N1|1969-01-01|N_America|USA
EPIISL8769|Avian|A/mallard-duck/ALB/65/1976|H1N1|1976-08-11|N_America|Canada
EPIISL12545|Avian|A/mallard/WI/169/1975|H5N3|1975-01-01|N_America|USA
EPIISL4053|Avian|A/mallard/Alberta/17/91|H9N2|1991-01-01|N_America|Canada
EPIISL5862|Avian|A/blue-winged-teal/New-York/370ac/1979|H4N2|1979-11-20|N_America|USA
EPIISL243352|Avian|A/black-duck/New-Jersey/1580/1978|H2N3|1978-01-01|N_America|USA
EPIISL5843|Avian|A/turkey/Minnesota/501/1978|H6N8|1978-11-01|N_America|USA
EPIISL68934|Avian|A/chicken/Florida/27716-2/1986|H5N2|1986-01-01|N_America|USA
EPIISL20805|Avian|A/duck/NY/6874/1978|H3N2|1978-01-01|N_America|USA
EPIISL6782|Avian|A/pintail/Ohio/339/1987|H3N8|1987-10-19|N_America|USA
EPIISL99458|Avian|A/pintail/Alberta/81/1991|H3N8|1991-08-09|N_America|Canada
EPIISL131371|Avian|A/ruddy-turnstone/Delaware-Bay/36/1993|H11N8|1993-05-01|N_America|USA
EPIISL8724|Avian|A/mallard/ALB/226/1998|H2N3|1998-08-11|N_America|Canada
EPIISL7071|Avian|A/white-winged-scoter/Maryland/301/2005|H4N6|2005-12-05|N_America|USA
EPIISL8909|Avian|A/pintail/Alberta/84/2000|H11N9|2000-08-07|N_America|Canada
EPIISL95211|Avian|A/pintail/Alaska/99/2005|HxNx|2005-08-09|N_America|USA
EPIISL77900|Avian|A/thick-billed-murre/Alaska/44145-199/2006|H2N6|2006-06-08|N_America|USA
EPIISL85168|Avian|A/northern-pintail/Interior-Alaska/8BM2046R1/2008|H8N4|2008-08-09|N_America|USA
EPIISL206329|Avian|A/American-green-winged-teal/Wyoming/A00230796/2008|H7N3|2008-12-07|N_America|USA
EPIISL256476|Avian|A/mallard/Ohio/15OS3986/2015|H3N2|2015-08-07|N_America|USA
EPIISL189516|Avian|A/blue-winged-teal/Ohio/12OS2108/2012|HxNx|2012-09-01|N_America|USA
EPIISL158502|Avian|A/mallard/Mississippi/11OS5863/2011|H11N9|2011-12-08|N_America|USA
EPIISL225531|Avian|A/chicken/Jalisco/CPA-01655-16-CENASA-95076/2016|H7N3|2016-01-26|N_America|Mexico
EPIISL226057|Avian|A/chicken/Puebla/CPA-02457-16-CENASA-95294/2016|H7N3|2016-02-05|N_America|Mexico
EPIISL142094|Avian|A/ruddy-turnstone/Delaware/AI03-193/2003|H9N5|2003-05-21|N_America|USA
EPIISL99268|Avian|A/mallard/Alberta/284/2007|HxNx|2007-08-04|N_America|Canada
EPIISL208184|Avian|A/American-green-winged-teal/Interior-Alaska/11BM03657/2011|H3N8|2011-09-01|N_America|USA
EPIISL65653|Avian|A/ruddy-turnstone/Delaware/127/2004|H10N7|2004-01-01|N_America|USA
EPIISL142104|Avian|A/ruddy-turnstone/Delaware/AI03-378/2003|H12N4|2003-05-24|N_America|USA
EPIISL189970|Avian|A/duck/Peru/CH36/2010|H11N9|2010-03-09|S_America|Peru
EPIISL135011|Avian|A/mallard/Illinois/10OS4130/2010|H11N2|2010-11-29|N_America|USA
EPIISL397595|Avian|A/ruddy-turnstone/New-Jersey/AI12-1963/2012|H1N1|2012-05-17|N_America|USA
EPIISL221435|Avian|A/helmeted-guineafowl/Colombia/2441/2015|H11N2|2015-03-25|S_America|Colombia
EPIISL224870|Avian|A/helmeted-guineafowl/Colombia/2/2015|H11N2|2015-03-25|S_America|Colombia
EPIISL225000|Avian|A/black-necked-stilt/Chile/2/2013|H11N9|2013-10-24|S_America|Chile
EPIISL224875|Avian|A/black-necked-stilt/Chile/4/2013|H11N9|2013-10-24|S_America|Chile
EPIISL224874|Avian|A/black-necked-stilt/Chile/3/2013|H11N9|2013-10-24|S_America|Chile
EPIISL225001|Avian|A/black-necked-stilt/Chile/1/2013|H11N9|2013-10-24|S_America|Chile
EPIISL397711|Avian|A/ruddy-turnstone/New-Jersey/UGAI14-1656/2014|H6N2|2014-05-15|N_America|USA
EPIISL252206|Avian|A/glaucous-winged-gull/Southcentral-Alaska/15MB01557/2015|H13N6|2015-08-21|N_America|USA
EPIISL326965|Avian|A/kelp-gull/Chile/C12508/2016|H13N2|2016-05-31|S_America|Chile
EPIISL326973|Avian|A/whimbrel/Chile/C12523/2016|H13N2|2016-05-31|S_America|Chile
EPIISL327602|Avian|A/kelp-gull/Chile/C8609/2016|H13N2|2016-03-10|S_America|Chile
EPIISL327604|Avian|A/kelp-gull/Chile/C8595/2016|H13N2|2016-03-10|S_America|Chile
EPIISL326975|Avian|A/whimbrel/Chile/C10834/2016|H13N2|2016-04-27|S_America|Chile
EPIISL326953|Avian|A/dolphin-gull/Chile/C10783/2016|H16N3|2016-04-27|S_America|Chile
EPIISL327603|Avian|A/kelp-gull/Chile/C8594/2016|H13N2|2016-03-10|S_America|Chile
EPIISL326967|Avian|A/kelp-gull/Chile/C10579/2016|H16N3|2016-04-22|S_America|Chile
EPIISL327620|Avian|A/black-skimmer/Chile/C20124/2016|H13N9|2016-12-13|S_America|Chile
EPIISL327619|Avian|A/black-skimmer/Chile/C20142/2016|H13N9|2016-12-13|S_America|Chile
EPIISL380990|Avian|A/white-backed-stilt/Chile/C24619/2017|H5N9|2017-04-18|S_America|Chile
EPIISL327608|Avian|A/kelp-gull/Chile/C27585/2017|H6N8|2017-06-14|S_America|Chile
EPIISL327600|Avian|A/whimbrel/Chile/C20073/2016|H13N9|2016-12-13|S_America|Chile
EPIISL327611|Avian|A/elegant-tern/Chile/C20093/2016|H13N9|2016-12-13|S_America|Chile
EPIISL397478|Avian|A/white-backed-stilt/Chile/C20090/2016|H13N9|2016-12-13|S_America|Chile
EPIISL327610|Avian|A/elegant-tern/Chile/C20085/2016|H13N9|2016-12-13|S_America|Chile
EPIISL327623|Avian|A/black-skimmer/Chile/C20108/2016|H13N9|2016-12-13|S_America|Chile
EPIISL327595|Avian|A/whimbrel/Chile/C20147/2016|H13N9|2016-12-13|S_America|Chile
EPIISL327597|Avian|A/whimbrel/Chile/C20144/2016|H13N9|2016-12-13|S_America|Chile
EPIISL327598|Avian|A/whimbrel/Chile/C20106/2016|H13N9|2016-12-13|S_America|Chile
EPIISL327609|Avian|A/kelp-gull/Chile/C20137/2016|H13N9|2016-12-13|S_America|Chile
EPIISL237951|Avian|A/whistling-swan/Shimane/467/83|H5N3|1983-01-01|Eurasia|Japan
EPIISL8727|Avian|A/mallard-duck/ALB/250/1978|H6N2|1978-08-07|N_America|Canada
EPIISL5803|Avian|A/redhead-duck/Alberta/357/1983|H11N9|1983-08-07|N_America|Canada
EPIISL138176|Avian|A/mallard/Alberta/670/1986|HxNx|1986-08-22|N_America|Canada
EPIISL138058|Avian|A/knot/Delaware-Bay/2561/1987|H10N5|1987-05-19|N_America|USA
EPIISL119128|Avian|A/mallard/Alberta/356/1988|H2N3|1988-09-03|N_America|Canada
EPIISL99464|Avian|A/mallard/Alberta/32/1991|H3N8|1991-08-09|N_America|Canada
EPIISL141320|Avian|A/northern-pintail/Texas/828190/2002|HxNx|2002-01-01|N_America|USA
EPIISL3408|Avian|A/chicken/PA/143586/01|H7N2|2001-01-01|N_America|USA
EPIISL1089|Avian|A/Chicken/New-York/6777-3/97|H7N2|1997-01-01|N_America|USA
EPIISL22497|Avian|A/quail/NY/13989-51/1998|H7N2|1998-01-01|N_America|USA
EPIISL8843|Avian|A/mallard-duck/ALB/630/1984|H4N2|1984-08-06|N_America|Canada
EPIISL131380|Avian|A/mallard/Alberta/4/1994|H6N8|1994-08-09|N_America|Canada
EPIISL1276|Avian|A/Shorebird/Delaware/9/96|H9N2|1996-01-01|N_America|USA
EPIISL131414|Avian|A/shorebird/Delaware-Bay/32/1996|H11N2|1996-05-14|N_America|USA
EPIISL138105|Avian|A/shorebird/Delaware-Bay/211/2000|H10N7|2000-05-15|N_America|USA
EPIISL99462|Avian|A/mallard/Alberta/60/1991|H3N8|1991-08-09|N_America|Canada
EPIISL1278|Avian|A/Quail/Arkansas/29209-1/93|H9N2|1993-01-01|N_America|USA
EPIISL379550|Avian|A/turkey/Minnesota/38391-6/1995|H9N2|1995-08-01|N_America|USA
EPIISL8444|Avian|A/northern-pintail/TX/828189/02|H6Nx|2002-01-01|N_America|USA
EPIISL64917|Avian|A/ring-necked-duck/California/K90/2005|H6N8|2005-10-29|N_America|USA
EPIISL80971|Avian|A/duck/Pennsylvania/467189/2006|H5N9|2006-01-01|N_America|USA
EPIISL15100|Avian|A/muscovy-duck/New-York/21211-5/2005|H1N1|2005-03-01|N_America|USA
EPIISL80915|Avian|A/mallard/NV/453350-8/2006|H5N2|2006-01-01|N_America|USA
EPIISL131707|Avian|A/American-black-duck/New-Brunswick/03532/2009|H4N6|2009-09-10|N_America|Canada
EPIISL189984|Avian|A/ruddy-turnstone/Peru/PuV182/2009|H3N1|2009-11-24|S_America|Peru
EPIISL190234|Avian|A/pelican/Peru-MM24/2007|H4N5|2007-02-13|S_America|Peru
EPIISL189982|Avian|A/curlew/Peru/PuV178/2009|H3N1|2009-11-24|S_America|Peru
EPIISL256481|Avian|A/mallard/Ohio/15OS4259/2015|H3N8|2015-08-18|N_America|USA
EPIISL294057|Avian|A/gadwall-duck/Missouri/16OS3397/2016|H6N1|2016-11-05|N_America|USA
EPIISL189985|Avian|A/duck/Peru/32/2006|H3N8|2006-11-06|S_America|Peru
EPIISL83538|Avian|A/American-green-winged-teal/California/44363-002/2007|H11N5|2007-10-20|N_America|USA
EPIISL190230|Avian|A/ruddy-turnstone/Peru/XVII/2006|H10N9|2006-10-17|S_America|Peru
EPIISL190231|Avian|A/ruddy-turnstone/Peru/XXII/2006|H10N9|2006-10-24|S_America|Peru
EPIISL190241|Avian|A/oystercatcher/Peru/34/2006|H10N9|2006-11-07|S_America|Peru
EPIISL68616|Avian|A/mallard/Minnesota/114/1998|H4N8|1998-01-01|N_America|USA
EPIISL94048|Avian|A/American-black-duck/New-Brunswick/19392/2006|H4N8|2006-09-17|N_America|Canada
EPIISL131889|Avian|A/mallard-black-duck-hybrid/New-Brunswick/02642/2007|H3N8|2007-09-23|N_America|Canada
EPIISL181013|Avian|A/mallard/Maryland/11OS3701/2011|H6N1|2011-11-22|N_America|USA
EPIISL504969|Avian|A/duck/Pennsylvania/14-030488-005/2014|H2N2|2014-09-17|N_America|USA
EPIISL14777738|Avian|A/Ruddy-Turnstone/Delaware/448/2021|H3N8|2021-06-01|N_America|USA
EPIISL189989|Avian|A/gull/Peru/PuV172/2009|H1N1|2009-11-10|S_America|Peru
EPIISL189966|Avian|A/whimbrel/Peru/CH27/2009|H1N1|2009-11-18|S_America|Peru
EPIISL142472|Avian|A/blue-winged-teal/Minnesota/Sg-00899/2008|H10N6|2008-09-04|N_America|USA
EPIISL79793|Avian|A/avian/Missouri/465593-7/2006|H5N2|2006-01-01|N_America|USA
EPIISL254789|Avian|A/American-green-winged-teal/Idaho/AH0011443/2015|H3N8|2015-08-23|N_America|USA
EPIISL397821|Avian|A/mallard/Washington/16-027073-45/2016|H5N2|2016-08-11|N_America|USA
EPIISL505956|Avian|A/ruddy-turnstone/Georgia/UGAI18-639/2018|H12N9|2018-05-03|N_America|USA
EPIISL215587|Avian|A/mallard/Maryland/10OS1097/2010|HxNx|2010-08-20|N_America|USA
EPIISL189986|Avian|A/ruddy-turnstone/Peru/PuV51/2008|H12N5|2008-04-22|S_America|Peru
EPIISL189987|Avian|A/ruddy-turnstone/Peru/PuV52/2008|H12N5|2008-04-22|S_America|Peru
EPIISL137708|Avian|A/American-black-duck/Nova-Scotia/00083/2010|H1N1|2010-09-10|N_America|Canada
EPIISL135002|Avian|A/mallard/Iowa/10OS2685/2010|H4N2|2010-10-16|N_America|USA
EPIISL135053|Avian|A/gadwall/Missouri/10MO095/2010|H6N1|2010-11-16|N_America|USA
EPIISL8467|Avian|A/duck/NJ/5832-13/96|H6N8|1996-01-01|N_America|USA
EPIISL4069583|Avian|A/chicken/Dominican-Republic/17-035000-5/2017|H5N2|2017-10-09|N_America|Dominican-Republic
EPIISL14870972|Avian|A/chicken/Veracruz/CPA-13920-18/2018|H5N2|2018-06-28|N_America|Mexico
EPIISL6960|Avian|A/northern-shoveler/Ohio/35/1986|H3N8|1986-01-01|N_America|USA
EPIISL5558|Avian|A/mallard/Ohio/171/1990|H1N1|1990-10-18|N_America|USA
EPIISL22505|Avian|A/turkey/MN/10734-2/1995|H5N2|1995-01-01|N_America|USA
EPIISL131451|Avian|A/shorebird/Delaware-Bay/124/2001|H6N2|2001-05-17|N_America|USA
EPIISL12536|Avian|A/pheasant/MD/4457/1993|H5N2|1993-01-01|N_America|USA
EPIISL119074|Avian|A/duck/Pennsylvania/9411697/1996|H2N3|1996-01-01|N_America|USA
EPIISL189674|Avian|A/mallard/Minnesota/19033/1999|H7N7|1999-06-21|N_America|USA
EPIISL119130|Avian|A/mallard/Alberta/33/2001|H2N1|2001-07-27|N_America|Canada
EPIISL95055|Avian|A/mallard/British-Columbia/07594/2005|H5N2|2005-08-19|N_America|Canada
EPIISL131381|Avian|A/mallard/Alberta/6/1994|H6N8|1994-08-09|N_America|Canada
EPIISL138098|Avian|A/pintail/Alberta/140/1996|H1N1|1996-08-02|N_America|Canada
EPIISL99405|Avian|A/mallard/Alberta/43/1995|H4N6|1995-08-05|N_America|Canada
EPIISL138093|Avian|A/shorebird/Delaware-Bay/72/1996|H10N7|1996-05-15|N_America|USA
EPIISL131422|Avian|A/ruddy-turnstone/Delaware-Bay/69/1998|H6N8|1998-05-18|N_America|USA
EPIISL68394|Avian|A/laughing-gull/Delaware/2455/2000|H7N3|2000-01-01|N_America|USA
EPIISL189662|Avian|A/shorebird/Delaware-Bay/2696/1988|H7N3|1988-08-22|N_America|USA
EPIISL68427|Avian|A/ruddy-turnstone/Delaware/1121/2000|H10N7|2000-01-01|N_America|USA
EPIISL68627|Avian|A/mallard/Minnesota/29/1998|H6N8|1998-01-01|N_America|USA
EPIISL138106|Avian|A/shorebird/Delaware-Bay/180/1999|H10N7|1999-05-24|N_America|USA
EPIISL189651|Avian|A/mallard/Alberta/93/1996|H7N3|1996-08-02|N_America|Canada
EPIISL31474|Avian|A/duck/New-York/492652/2007|H5N2|2007-01-01|N_America|USA
EPIISL141508|Avian|A/mallard/Minnesota/Sg-00944/2008|HxNx|2008-09-08|N_America|USA
EPIISL137920|Avian|A/shorebird/Delaware-Bay/338/2009|H10N1|2009-05-20|N_America|USA
EPIISL257292|Avian|A/emperor-goose/Alaska/442/2013|H4N6|2013-09-16|N_America|USA
EPIISL502345|Avian|A/green-winged-teal/Alaska/AK18-WB1-033A/2018|H3N8|2018-09-09|N_America|USA
EPIISL161507|Avian|A/ruddy-turnstone/Ilha-de-Canelas/A17/2008|H11N9|2008-11-25|S_America|Brazil
EPIISL161508|Avian|A/ruddy-turnstone/Ilha-de-Canelas/A51/2008|H11N9|2008-11-01|S_America|Brazil
EPIISL161506|Avian|A/ruddy-turnstone/Ilha-de-Canelas/A08/2008|H11N9|2008-11-25|S_America|Brazil
EPIISL6151|Avian|A/pintail/Alaska/279/2005|H3N8|2005-08-11|N_America|USA
EPIISL83504|Avian|A/cinnamon-teal/California/44287-234/2007|H11N9|2007-01-27|N_America|USA
EPIISL68420|Avian|A/red-knot/Delaware/1269/2000|H10N7|2000-01-01|N_America|USA
EPIISL132522|Avian|A/wild-bird/Korea/8G39/2005|H9N2|2005-11-05|Eurasia|Korea
EPIISL141254|Avian|A/red-necked-grebe/Minnesota/AI10-2531/2010|HxNx|2010-08-07|N_America|USA
EPIISL137655|Avian|A/ring-billed-gull/Quebec/G018/2010|H1N3|2010-05-12|N_America|Canada
EPIISL6997|Avian|A/american-black-duck/Ohio/1823/2005|H11N9|2005-01-01|N_America|USA
EPIISL190224|Avian|A/duck/Peru-PuV196/2009|H10N2|2009-12-14|S_America|Peru
EPIISL189972|Avian|A/gull/Peru/CH134/2010|HxN6|2010-11-27|S_America|Peru
EPIISL215565|Avian|A/glaucous-winged-gull/Alaska/800/2014|H1N1|2014-09-23|N_America|USA
EPIISL131718|Avian|A/American-black-duck/New-Brunswick/02658/2007|HxNx|2007-09-24|N_America|Canada
EPIISL28751|Avian|A/mallard/Ohio/365/2003|H2N1|2003-01-01|N_America|USA
EPIISL397566|Avian|A/ruddy-turnstone/New-Jersey/AI10-579/2010|H5N2|2010-05-25|N_America|USA
EPIISL166441|Avian|A/blue-winged-teal/Kansas/ND0006685/2013|H3N8|2013-09-10|N_America|USA
EPIISL138846|Avian|A/white-faced-whistling-duck/Colombia/1/2011|H5N2|2011-04-11|S_America|Colombia
EPIISL224871|Avian|A/white-faced-whistling-duck/Colombia/1/2011|H5N2|2011-04-11|S_America|Colombia
EPIISL138845|Avian|A/black-bellied-whistling-duck/Colombia/1/2011|H5N2|2011-04-13|S_America|Colombia
EPIISL224872|Avian|A/black-bellied-whistling-duck/Colombia/1/2011|H5N2|2011-04-13|S_America|Colombia
EPIISL81854|Avian|A/mallard/Alaska/44430-056/2008|H11N9|2008-10-17|N_America|USA
EPIISL189977|Avian|A/duck/Peru/MM17/2007|H4N5|2007-02-06|S_America|Peru
EPIISL189978|Avian|A/duck/Peru-MM23/2007|H4N5|2007-02-13|S_America|Peru
EPIISL206388|Avian|A/northern-shoveler/Utah/A00374996/2007|H7N3|2007-12-15|N_America|USA
EPIISL158527|Avian|A/blue-winged-teal/Missouri/11OS2640/2011|H4N8|2011-09-10|N_America|USA
EPIISL27591|Avian|A/ruddy-turnstone/Delaware-Bay/121/2007|H7N3|2007-05-22|N_America|USA
EPIISL328520|Avian|A/blue-winged-teal/Texas/UGAI15-5632/2015|H1N1|2015-09-14|N_America|USA
EPIISL190237|Avian|A/oystercatcher/Peru/MM152/2008|H10N7|2008-11-05|S_America|Peru
EPIISL190021|Avian|A/ruddy-turnstone/Peru/MM149/2008|H10N7|2008-10-29|S_America|Peru
EPIISL189979|Avian|A/duck/Peru/P114/2009|H3N2|2009-05-12|S_America|Peru
EPIISL189968|Avian|A/moorhen/Peru/120/2009|H1N9|2009-05-19|S_America|Peru
EPIISL189490|Avian|A/blue-winged-teal/Wisconsin/12OS4224/2012|H4N8|2012-10-13|N_America|USA
EPIISL166425|Avian|A/mallard/Idaho/ND0002640/2013|H4N6|2013-08-21|N_America|USA
EPIISL258540|Avian|A/blue-winged-teal/Texas/UGAI15-6626/2015|H3N8|2015-09-25|N_America|USA
EPIISL506172|Avian|A/lesser-scaup/Wisconsin/18OS3138/2018|H11N2|2018-11-25|N_America|USA
EPIISL503782|Avian|A/Mallard/Ohio/19OS0095/2019|H10N7|2019-03-26|N_America|USA
EPIISL131468|Avian|A/ruddy-turnstone/Delaware-Bay/173/2007|H6N2|2007-05-23|N_America|USA
EPIISL99344|Avian|A/mallard/Alberta/35/2001|H4N6|2001-07-28|N_America|Canada
EPIISL189988|Avian|A/duck/Peru-PV72/2008|H7N3|2008-07-15|S_America|Peru
EPIISL190227|Avian|A/duck/Peru/PV80/2008|H2N9|2008-07-22|S_America|Peru
EPIISL376310|Avian|A/blue-winged-teal/Missouri/17OS3211/2017|H3N1|2017-09-09|N_America|USA
EPIISL701724|Avian|A/Common-Goldeneye/Wisconsin/18OS3144/2018|HxNx|2018-11-27|N_America|USA
EPIISL81830|Avian|A/mallard/Alaska/44430-040/2008|H4N6|2008-10-03|N_America|USA
EPIISL142566|Avian|A/mallard/Arkansas/AI09-5649/2009|H9N2|2009-12-11|N_America|USA
EPIISL81840|Avian|A/mallard/Alaska/44300-075/2007|H7N3|2007-04-26|N_America|USA
EPIISL216538|Avian|A/mallard/Maryland/09OS1350/2009|H3N2|2009-08-26|N_America|USA
EPIISL75676|Avian|A/blue-winged-teal/Louisiana/Sg-00073/2007|H10N7|2007-09-15|N_America|USA
EPIISL141105|Avian|A/blue-winged-teal/North-Dakota/Sg-00735/2008|H1N1|2008-09-05|N_America|USA
EPIISL79778|Avian|A/Canada-goose/Texas/475000-3/2006|H5N2|2006-01-01|N_America|USA
EPIISL125804|Avian|A/northern-pintail/California/3452/2010|H1N1|2010-12-04|N_America|USA
EPIISL376251|Avian|A/blue-winged-teal/Illinois/17OS2628/2017|H4N6|2017-09-09|N_America|USA
EPIISL206317|Avian|A/American-green-winged-teal/Texas/A00586649/2009|H7N3|2009-01-24|N_America|USA
EPIISL141638|Avian|A/northern-pintail/Interior-Alaska/10BM11366R0/2010|H7N3|2010-01-01|N_America|USA
EPIISL254788|Avian|A/mallard/Idaho/AH0011423/2015|H3N8|2015-08-20|N_America|USA
EPIISL19943|Avian|A/northern-shoveler/California/HKWF1201/2007|H3N5|2007-12-05|N_America|USA
EPIISL94195|Avian|A/green-winged-teal/California/11275/2008|H7N3|2008-12-13|N_America|USA
EPIISL82522|Avian|A/mallard/Washington/44338-013/2007|H4N6|2007-08-29|N_America|USA
EPIISL137888|Avian|A/mallard/Alberta/240/2005|H1N1|2005-07-10|N_America|Canada
EPIISL16919093|Avian|A/Ruddy-turnstone/Delaware/746/2022|H12N6|2022-05-31|N_America|USA
EPIISL137988|Avian|A/mallard/Interior-Alaska/9BM10537R0/2009|H8N4|2009-01-01|N_America|USA
EPIISL139435|Avian|A/northern-pintail/Alaska/44500-090/2009|H4N6|2009-08-13|N_America|USA
EPIISL154832|Avian|A/wild-bird/Chile/1805/2008|H5N9|2008-01-21|S_America|Chile
EPIISL158518|Avian|A/northern-shoveler/Mississippi/11OS5875/2011|H5N2|2011-12-08|N_America|USA
EPIISL378288|Avian|A/American-wigeon/Missouri/17OS4780/2017|H6N1|2017-11-06|N_America|USA
EPIISL309424|Avian|A/laughing-gull/New-Jersey/UGAI17-2420/2017|H3N8|2017-05-17|N_America|USA
EPIISL189578|Avian|A/American-green-winged-teal/Ohio/12OS2256/2012|H6N5|2012-09-08|N_America|USA
EPIISL376345|Avian|A/mallard/Ohio/17OS1813/2017|H1N1|2017-08-09|N_America|USA
EPIISL4061202|Avian|A/ruddy-turnstone/Delaware-Bay/323/2020|H4N9|2020-05-29|N_America|USA
EPIISL16215352|Avian|A/Mallard/Alberta/125/2021|H4N6|2021-08-26|N_America|Canada
EPIISL139431|Avian|A/northern-pintail/Alaska/44500-066/2009|H8N4|2009-08-13|N_America|USA
EPIISL158594|Avian|A/American-green-winged-teal/Mississippi/12OS397/2012|H7N7|2012-01-18|N_America|USA
EPIISL254862|Avian|A/northern-shoveler/Mississippi/15OS7809/2015|H10N2|2015-12-19|N_America|USA
EPIISL397604|Avian|A/ruddy-turnstone/New-Jersey/AI12-2370/2012|H1N1|2012-05-22|N_America|USA
EPIISL397841|Avian|A/northern-shoveler/Oregon/16-000283-1/2015|H5N3|2015-12-28|N_America|USA
EPIISL220254|Avian|A/blue-winged-teal/Texas/AI13-4121/2013|HxNx|2013-09-20|N_America|USA
EPIISL257139|Avian|A/green-winged-teal/Guatemala/CIP049H114-76/2013|HxNx|2013-01-19|N_America|Guatemala
EPIISL506168|Avian|A/long-tailed-duck/Wisconsin/18OS2983/2018|H4N6|2018-11-30|N_America|USA
EPIISL326970|Avian|A/red-shoveler/Chile/C14653/2016|H11N9|2016-08-16|S_America|Chile
EPIISL501731|Avian|A/Mallard/Ohio/17OS1722/2017|H3N8|2017-07-01|N_America|USA
EPIISL502362|Avian|A/mallard/Minnesota/MN18-WB1-025A/2018|H2N3|2018-09-10|N_America|USA
EPIISL701645|Avian|A/American-Green-winged-Teal/Ohio/17OS2009/2017|H4N2|2017-09-08|N_America|USA
EPIISL701662|Avian|A/Mallard/Wisconsin/18OS3330/2018|HxNx|2018-11-13|N_America|USA
EPIISL273591|Avian|A/American-black-duck/Alberta/96/2016|H3N6|2016-08-11|N_America|Canada
EPIISL15602898|Avian|A/turkey/Montana/22-028879-001-original/2022|H5N4|2022-09-13|N_America|USA
EPIISL376303|Avian|A/blue-winged-teal/Illinois/17OS2636/2017|H4N6|2017-09-09|N_America|USA
EPIISL501736|Avian|A/Mallard/Ohio/18OS2631/2018|H5N2|2018-07-01|N_America|USA
EPIISL11971490|Avian|A/pheasant/New-York/22-008760-008-original/2022|H5N1|2022-03-22|N_America|USA
EPIISL18058052|Avian|A/white-rumped-sandpiper/Rio-de-Janeiro/PNRJ049/2019|H2N1|2019-04-01|S_America|Brazil
EPIISL254743|Avian|A/mallard/Kentucky/AH0069753/2016|H7N7|2016-02-02|N_America|USA
EPIISL254724|Avian|A/cinnamon-teal/California/AH0079011/2016|H7N9|2016-01-23|N_America|USA
EPIISL14767436|Avian|A/green-winged-teal/Alaska/AK19-068E-T1/2019|H6N1|2019-09-18|N_America|USA
EPIISL294026|Avian|A/blue-winged-teal/Ohio/16OS1068/2016|H9N4|2016-09-10|N_America|USA
EPIISL4061063|Avian|A/Red-knot/Delaware-Bay/404/2020|H5N3|2020-05-29|N_America|USA
EPIISL502375|Avian|A/mallard/Minnesota/MN18-WB2-128A/2018|HxNx|2018-09-11|N_America|USA
EPIISL17353509|Avian|A/chicken/Choco/ICA-3504/2022|H5N1|2022-11-01|S_America|Colombia
EPIISL17353839|Avian|A/duck/Choco/ICA-3501/2022|H5N1|2022-10-09|S_America|Colombia
EPIISL17353508|Avian|A/chicken/Choco/ICA-3502/2022|H5N1|2022-11-13|S_America|Colombia
EPIISL16215565|Avian|A/Mallard/Alberta/610/2021|H10N7|2021-08-26|N_America|Canada
EPIISL16013752|Avian|A/Pelican/Venezuela/Pel3/2022|H5N1|2022-11-25|S_America|Venezuela
EPIISL16013753|Avian|A/Pelican/Venezuela/Pel4/2022|H5N1|2022-11-25|S_America|Venezuela
EPI_ISL_19752381|A/chicken/Chaco/516-4/2025|H5N1|2025-02-06
EPI_ISL_19823067|A/Chicken/Argentina/516-6/2025|H5N1|2025-02-25
EPI_ISL_19823064|A/Chicken/Argentina/516-5/2025|H5N1|2025-02-25
EPIISL6795384|Avian|A/mallard/California/AH0187927/2021|H11N9|2021-08-05|N_America|USA
EPIISL17353510|Avian|A/chicken/Cordoba/ICA-3499/2022|H5N1|2022-11-26|S_America|Argentina
EPIISL17353507|Avian|A/chicken/Bolivar/ICA-3500/2022|H5N1|2022-11-08|S_America|Colombia
EPIISL16161675|Avian|A/chicken/Ecuador/04/2022|H5N1|2022-11-25|S_America|Ecuador
EPIISL17353838|Avian|A/chicken/Magdalena/ICA-3503/2022|H5N1|2022-11-18|S_America|Colombia
EPIISL17660072|Avian|A/chicken/Peru/23-005607-003-original/2022|H5N1|2022-11-11|S_America|Peru
EPIISL16249681|Avian|A/chicken/Peru/LAM-INS-002/2022|H5N1|2022-11-28|S_America|Peru
EPIISL17777528|Avian|A/peruvian-booby/Peru/CAL-INS-007/2023|H5N1|2023-03-17|S_America|Peru
EPIISL17777526|Avian|A/peruvian-booby/Peru/LIM-INS-005/2023|H5N1|2023-03-20|S_America|Peru
EPIISL17777525|Avian|A/peruvian-booby/Peru/LIM-INS-004/2023|H5N1|2023-04-03|S_America|Peru
EPIISL17973443|Avian|A/wildbird/Ecuador/IC03-4587/2023|H5N1|2023-01-11|S_America|Ecuador
EPIISL17973458|Avian|A/wildbird/Ecuador/IC06-4590/2023|H5N1|2023-01-11|S_America|Ecuador
EPIISL17806000|Avian|A/pelican/Peru/AIS0538/2022|H5N1|2022-11-10|S_America|Peru
EPIISL18054507|Avian|A/pelican/Peru/PIU-028/2022|H5N1|2022-11-24|S_America|Peru
EPIISL17660073|Avian|A/owl/Peru/23-005629-001-original/2022|H5N1|2022-11-11|S_America|Peru
EPIISL17805991|Avian|A/chicken/Peru/AIS0544/2022|H5N1|2022-12-03|S_America|Peru
EPIISL16249274|Avian|A/pelican/Peru/PIU-INS-001/2022|H5N1|2022-11-12|S_America|Peru
EPIISL17777530|Avian|A/guanay-cormorant/Peru/CAL-INS-009/2023|H5N1|2023-03-17|S_America|Peru
EPIISL17777533|Avian|A/peruvian-booby/Peru/LIM-INS-012/2023|H5N1|2023-04-12|S_America|Peru
EPIISL17806002|Avian|A/pelican/Peru/AIS0541/2022|H5N1|2022-11-16|S_America|Peru
EPIISL18054504|Avian|A/pelican/Peru/PIU-013/2022|H5N1|2022-11-23|S_America|Peru
EPIISL17805995|Avian|A/chicken/Peru/AIS0550/2022|H5N1|2022-12-12|S_America|Peru
EPIISL17805994|Avian|A/chicken/Peru/AIS0548/2022|H5N1|2022-12-22|S_America|Peru
EPIISL17885923|Avian|A/pelican/Coquimbo/230310-1/2023|H5N1|2023-01-02|S_America|Chile
EPIISL17885987|Avian|A/whimbrel/Valparaiso/239946/2023|H5N1|2023-03-05|S_America|Chile
EPIISL17885980|Avian|A/sanderling/Arica-y-Parinacota/230758-1/2022|H5N1|2022-12-30|S_America|Chile
EPIISL17885877|Avian|A/chicken/Nuble/240155/2023|H5N1|2023-03-06|S_America|Chile
EPIISL17011964|Avian|A/Gull/Chile/7023-2/2022|H5N1|2022-12-07|S_America|Chile
EPIISL17885942|Avian|A/pelican/Tarapaca/227436-2/2022|H5N1|2022-12-09|S_America|Chile
EPIISL16891401|Avian|A/Peruvian-pelican/Chile/C61740/2022|H5N1|2022-12-02|S_America|Chile
EPIISL17885926|Avian|A/pelican/Atacama/229450-2/2022|H5N1|2022-12-26|S_America|Chile
EPIISL17805997|Avian|A/avian/Peru/AISA0446/2022|H5N1|2022-11-22|S_America|Peru
EPIISL17885931|Avian|A/pelican/Antofagasta/228246-3/2022|H5N1|2022-12-15|S_America|Chile
EPIISL16249730|Avian|A/chicken/Peru/LIM-INS-003/2022|H5N1|2022-11-29|S_America|Peru
EPIISL17477219|Avian|A/pelican/Peru/A074/2022|H5N1|2022-11-01|S_America|Peru
EPIISL16891402|Avian|A/black-skimmer/Chile/C61962/2022|H5N1|2022-12-02|S_America|Chile
EPIISL17805989|Avian|A/chicken/Peru/AIS0542/2022|H5N1|2022-12-01|S_America|Peru
EPIISL17885953|Avian|A/elegant-tern/Tarapaca/229133-1/2022|H5N1|2022-12-23|S_America|Chile
EPIISL17885918|Avian|A/pelican/Nuble/233947-2/2023|H5N1|2023-01-26|S_America|Chile
EPIISL17885972|Avian|A/kelp-gull/Maule/239349/2023|H5N1|2023-03-01|S_America|Chile
EPIISL17885947|Avian|A/humboldt-penguin/Tarapaca/238744-2/2023|H5N1|2023-02-23|S_America|Chile
EPIISL17885944|Avian|A/pelican/Antofagasta/228244-2/2022|H5N1|2022-12-16|S_America|Chile
EPIISL17885927|Avian|A/pelican/Atacama/229424-2/2022|H5N1|2022-12-22|S_America|Chile
EPIISL17885912|Avian|A/pelican/OHiggins/233721-1/2023|H5N1|2023-01-24|S_America|Chile
EPIISL17885915|Avian|A/pelican/OHiggins/233663-1/2023|H5N1|2023-01-24|S_America|Chile
EPIISL17885967|Avian|A/blackish-oystercatcher/OHiggins/240628/2023|H5N1|2023-03-06|S_America|Chile
EPIISL17885948|Avian|A/humboldt-penguin/Coquimbo/239590/2023|H5N1|2023-02-28|S_America|Chile
EPIISL17885960|Avian|A/whimbrel/Coquimbo/239964/2023|H5N1|2023-03-05|S_America|Chile
EPIISL17477222|Avian|A/gull/Peru/A267/2022|H5N1|2022-12-01|S_America|Peru
EPIISL17885955|Avian|A/elegant-tern/Arica-y-Parinacota/229476-1/2022|H5N1|2022-12-24|S_America|Chile
EPIISL17885934|Avian|A/pelican/Antofagasta/228246-2/2022|H5N1|2022-12-15|S_America|Chile
EPIISL17885978|Avian|A/sanderling/Arica-y-Parinacota/240265/2023|H5N1|2023-03-03|S_America|Chile
EPIISL17885878|Avian|A/chicken/Nuble/239136/2023|H5N1|2023-02-27|S_America|Chile
EPIISL17885876|Avian|A/chicken/Nuble/240684/2023|H5N1|2023-03-08|S_America|Chile
EPIISL17885957|Avian|A/duck/Maule/240466-1/2023|H5N1|2023-03-07|S_America|Chile
EPIISL17885964|Avian|A/turkey/Nuble/240489-1/2023|H5N1|2023-03-07|S_America|Chile
EPIISL17477223|Avian|A/falcon/Peru/A273/2022|H5N1|2022-12-01|S_America|Peru
EPIISL17011958|Avian|A/Gull/Chile/7023-3/2022|H5N1|2022-12-07|S_America|Chile
EPIISL17885849|Avian|A/black-skimmer/Maule/240379/2023|H5N1|2023-03-06|S_America|Chile
EPIISL17885949|Avian|A/chicken/Araucania/240481-1/2023|H5N1|2023-03-07|S_America|Chile
EPIISL17885961|Avian|A/duck/Araucania/240481-2/2023|H5N1|2023-03-07|S_America|Chile
EPIISL17885945|Avian|A/chicken/Araucania/241914-1/2023|H5N1|2023-03-14|S_America|Chile
EPIISL17885965|Avian|A/chiloe-wigeon/OHiggins/240893-2/2023|H5N1|2023-03-09|S_America|Chile
EPIISL17885870|Avian|A/chicken/OHiggins/241252-6/2023|H5N1|2023-03-12|S_America|Chile
EPIISL17885946|Avian|A/chicken/Araucania/241892-2/2023|H5N1|2023-03-14|S_America|Chile
EPIISL17885966|Avian|A/turkey/Araucania/241892-3/2023|H5N1|2023-03-14|S_America|Chile
EPIISL17885952|Avian|A/chicken/Araucania/239569-2/2023|H5N1|2023-03-02|S_America|Chile
EPIISL17885869|Avian|A/goose/Araucania/239189-1/2023|H5N1|2023-02-28|S_America|Chile
EPIISL17885963|Avian|A/duck/Araucania/239189-3/2023|H5N1|2023-02-28|S_America|Chile

## Sheet: N1
Article DOI: https://doi.org/10.3201/eid3112.250783
EID cannot ensure accessibility for supplementary materials supplied by authors. Readers who have difficulty accessing supplementary content should contact the authors for assistance.
Novel Highly Pathogenic Avian Influenza (A)H5N1 Virus, Argentina, 2025
Appendix 2
N1
EPIISL6625|Avian|A/mallard/Ohio/118/1993|H1N1|1993-10-15|N_America|USA
EPIISL8776|Avian|A/mallard_duck/ALB/396/1983|H9N1|1983-08-07|N_America|Canada
EPIISL8918|Avian|A/semi-palmated_sandpiper/Brazil/43/1990|H2N1|1990-04-18|S_America|Brazil
EPIISL8818|Avian|A/mallard_duck/ALB/506/1983|H9N1|1983-08-12|N_America|Canada
EPIISL138088|Avian|A/red_knot/Delaware_Bay/221/1994|H1N1|1994-05-23|N_America|USA
EPIISL99434|Avian|A/ruddy_turnstone/Delaware_Bay/123/1994|H1N1|1994-05-22|N_America|USA
EPIISL8765|Avian|A/pintail/ALB/179/1993|H6N1|1993-12-01|N_America|Canada
EPIISL6144|Avian|A/black_duck/Ohio/95/1993|H1N1|1993-10-15|N_America|USA
EPIISL119150|Avian|A/laughing_gull/Delaware_Bay/10/1990|H2N1|1990-04-18|N_America|USA
EPIISL138080|Avian|A/ruddy_turnstone/Delaware_Bay/126/1994|H6N1|1994-05-22|N_America|USA
EPIISL119151|Avian|A/ruddy_turnstone/Delaware_Bay/81/1993|H2N1|1993-05-15|N_America|USA
EPIISL5890|Avian|A/ruddy_turnstone/Delaware/34/1993|H2N1|1993-05-15|N_America|USA
EPIISL8790|Avian|A/ruddy_turnstone/NJ/51/1985|H11N1|1985-05-29|N_America|USA
EPIISL5804|Avian|A/ruddy_turnstone/Delaware/2589/1987|H11N1|1987-06-02|N_America|USA
EPIISL131321|Avian|A/ruddy_turnstone/Delaware_Bay/2589/1987|H11N1|1987-05-20|N_America|USA
EPIISL8881|Avian|A/ruddy_turnstone/DE/2731/1987|H9N1|1987-05-27|N_America|USA
EPIISL131322|Avian|A/herring_gull/Delaware_Bay/2610/1987|H11N1|1987-05-20|N_America|USA
EPIISL131316|Avian|A/gull/Delaware_Bay/2673/1988|H11N1|1988-07-20|N_America|USA
EPIISL131329|Avian|A/laughing_gull/Delaware_Bay/2952/1988|H11N1|1988-06-15|N_America|USA
EPIISL131323|Avian|A/ruddy_turnstone/Delaware_Bay/737/1988|H11N1|1988-05-17|N_America|USA
EPIISL8717|Avian|A/herring_gull/DE/698/1988|H2N1|1988-05-16|N_America|USA
EPIISL8906|Avian|A/ruddy_turnstone/NJ/842/1989|H11N1|1989-04-23|N_America|USA
EPIISL131332|Avian|A/red_knot/New_Jersey/320/1989|H11N1|1989-05-23|N_America|USA
EPIISL131334|Avian|A/ruddy_turnstone/New_Jersey/348/1989|H11N1|1989-05-23|N_America|USA
EPIISL131445|Avian|A/gull/Delaware_Bay/18/2000|H6N1|2000-05-14|N_America|USA
EPIISL142067|Avian|A/laughing_gull/New_York/AI00-470/2000|H6N1|2000-06-01|N_America|USA
EPIISL131447|Avian|A/shorebird/Delaware_Bay/259/2000|H6N1|2000-05-15|N_America|USA
EPIISL142069|Avian|A/ruddy_turnstone/New_Jersey/AI00-1049/2000|H6N1|2000-05-16|N_America|USA
EPIISL63144|Avian|A/red-winged_tinamou/Argentina/MP1/2008|H1N1|2008-04|S_America|Argentina
EPIISL379920|Avian|A/cinnamon_teal/Argentina/CIP051-432/2011|H1N1|2011-07|S_America|Argentina
EPIISL234311|Avian|A/white-rumped_sandpiper/Lagoa_do_Peixe/RS1177/2012|H6N1|2012-04-18|S_America|Brazil
EPIISL234305|Avian|A/white-rumped_sandpiper/Lagoa_do_Peixe/RS1154/2012|H6N1|2012-04-18|S_America|Brazil
EPIISL235707|Avian|A/white-rumped_sandpiper/Lagoa_do_Peixe/RS1151/2012|H6N1|2012-04-18|S_America|Brazil
EPIISL234307|Avian|A/white-rumped_sandpiper/Lagoa_do_Peixe/RS1169/2012|H6N1|2012-04-18|S_America|Brazil
EPIISL234306|Avian|A/white-rumped_sandpiper/Lagoa_do_Peixe/RS1167/2012|H6N1|2012-04-18|S_America|Brazil
EPIISL234312|Avian|A/white-rumped_sandpiper/Lagoa_do_Peixe/RS1196/2012|H6N1|2012-04-18|S_America|Brazil
EPIISL224873|Avian|A/yellow-billed_pintail/Chile/1/2012|H1N1|2012-07-26|S_America|Chile
OP888674|Avian|A/coscoroba_swan/Chile/C24321/2017|H6N1|2017-03-30|S_America|Chile
EPIISL257111|Avian|A/yellow-billed_teal/Chile/C4126/2015|H1N1|2015-10-12|S_America|Chile
EPIISL257110|Avian|A/mallard_duck/Chile/C4079/2015|H1N1|2015-10-12|S_America|Chile
EPIISL257113|Avian|A/yellow-billed_teal/Chile/C4131/2015|H1N1|2015-10-12|S_America|Chile
OP888590|Avian|A/red-gartered_coot/Chile/C25892/2017|H6N1|2017-04-28|S_America|Chile
Agustina|Avian|A/yellow-billed_teal/Argentina/CIP112-3039/2017|H1N1|2017-06-22|S_America|Argentina
Agustina|Avian|A/red_shoveler/Argentina/CIP112-3106/2017|H1N1|2017-06-23|S_America|Argentina
EPIISL4062118|Avian|A/chicken/Rapa_Nui/CT2170/2019|H6N1|2019-12-05|S_America|Chile
OP888726|Avian|A/yellow-billed_pintail/Chile/C40431/2018|H2N1|2018-04-24|S_America|Chile
OP888866|Avian|A/kelp_gull/Chile/C38401/2018|H6N1|2018-02-20|S_America|Chile
OP888882|Avian|A/yellow-billed_teal/Chile/C42541/2018|H6N1|2018-06-29|S_America|Chile
OP888954|Avian|A/kelp_gull/Chile/C38396/2018|H6N1|2018-02-20|S_America|Chile
OP888982|Avian|A/yellow-billed_pintail/Chile/C42915/2018|H6N1|2018-07-18|S_America|Chile
EPIISL257109|Avian|A/yellow-billed_pintail/Chile/C4256/2015|H10N1|2015-12-14|S_America|Chile
EPIISL326969|Avian|A/yellow-billed_pintail/Chile/C13198/2016|H1N1|2016-06-23|S_America|Chile
EPIISL327596|Avian|A/whimbrel/Chile/C9351/2016|H1N1|2016-03-17|S_America|Chile
Agustina|Avian|A/white-cheeked_pintail/Argentina/CIP112-3431/2018|H2N1|2018-06-08|S_America|Argentina
Agustina|Avian|A/yellow-billed_teal/Argentina/CIP112-3201/2018|H2N1|2018-05-31|S_America|Argentina
Agustina|Avian|A/yellow-billed_teal/Argentina/CIP112-3032/2017|H2N1|2017-06-22|S_America|Argentina
OP888906|Avian|A/blackish_oystercatcher/Chile/C38127/2018|H1N1|2018-02-07|S_America|Chile
Agustina|Avian|A/yellow-billed_pintail/Argentina/CIP112-3917/2019|H1N1|2019-07-25|S_America|Argentina
Agustina|Avian|A/yellow-billed_pintail/Argentina/CIP112-3952/2019|H1N1|2019-07-26|S_America|Argentina
Agustina|Avian|A/yellow-billed_pintail/Argentina/CIP112-3943/2019|H1N1|2019-07-25|S_America|Argentina
Agustina|Avian|A/yellow-billed_pintail/Argentina/CIP112-3944/2019|H1N1|2019-07-25|S_America|Argentina
Agustina|Avian|A/yellow-billed_pintail/Argentina/CIP112-3946/2019|H1N1|2019-07-25|S_America|Argentina
Agustina|Avian|A/yellow-billed_pintail/Argentina/CIP112-3947/2019|H1N1|2019-07-25|S_America|Argentina
EPIISL8810|Avian|A/mallard_duck/ALB/127/1977|H1N1|1977-08-22|N_America|Canada
EPIISL8863|Avian|A/mallard_duck/ALB/291/1977|H4N1|1977-08-28|N_America|Canada
EPIISL8827|Avian|A/mallard_duck/ALB/26/1976|H3N1|1976-08-11|N_America|Canada
EPIISL8769|Avian|A/mallard_duck/ALB/65/1976|H1N1|1976-08-11|N_America|Canada
EPIISL8947|Avian|A/mallard_duck/ALB/35/1976|H1N1|1976-08-11|N_America|Canada
EPIISL8795|Avian|A/pintail_duck/ALB/219/1977|H1N1|1977-09-03|N_America|Canada
EPIISL8750|Avian|A/mallard_duck/ALB/730/1981|H6N1|1981-08-22|N_America|Canada
EPIISL8797|Avian|A/mallard_duck/ALB/965/1979|H1N1|1979-08-16|N_America|Canada
EPIISL8796|Avian|A/pintail_duck/ALB/238/1979|H1N1|1979-08-09|N_America|Canada
EPIISL8949|Avian|A/pigeon/MN/1407/1981|H1N1|1981-10-02|N_America|USA
EPIISL6494|Avian|A/mallard/Ohio/30/1986|H2N1|1986-10-20|N_America|USA
EPIISL7017|Avian|A/mallard/Ohio/181/1986|H3N1|1986-11-06|N_America|USA
EPIISL381727|Avian|A/northern_pintail/Alberta/743/1979|H1N1|1979-08-14|N_America|Canada
EPIISL138076|Avian|A/ruddy_turnstone/New_Jersey/147/1990|H1N1|1990-05-26|N_America|USA
EPIISL6503|Avian|A/black_duck/Ohio/194/1986|H11N1|1986-11-06|N_America|USA
EPIISL5344|Avian|A/green-winged_teal/Ohio/430/1987|H1N1|1987-10-23|N_America|USA
EPIISL138063|Avian|A/blue-winged_teal/Alberta/69/1987|H1N1|1987-08-05|N_America|Canada
EPIISL8802|Avian|A/mallard_duck/ALB/322/1988|H1N1|1988-09-03|N_America|Canada
EPIISL5558|Avian|A/mallard/Ohio/171/1990|H1N1|1990-10-18|N_America|USA
EPIISL5787|Avian|A/blue-winged_teal/Alberta/141/1992|H1N1|1992-12-01|N_America|Canada
EPIISL3248|Avian|A/semi-palmated-sandpiper/Brazil/43/90|H2N1|1990|S_America|Brazil
EPIISL1802|Avian|A/mallard_duck/Alberta/342/1983|H12N1|1983-08-06|N_America|Canada
EPIISL8817|Avian|A/blue-winged_teal/ALB/452/1983|H3N1|1983-08-12|N_America|Canada
EPIISL148103|Avian|A/blue_winged_teal/Alberta/212/1984|H1N1|1984-08-09|N_America|Canada
EPIISL146018|Avian|A/mallard/Tennessee/11464/1985|H1N1|1985-01-16|N_America|USA
EPIISL5849|Avian|A/mallard_duck/Tennessee/11464/1985|H1N1|1985-01-16|N_America|USA
EPIISL5781|Avian|A/mallard_duck/Alberta/323/1988|H2N1|1988-09-03|N_America|Canada
EPIISL3252|Avian|A/mallard/Alberta/99/91|H1N1|1991|N_America|Canada
EPIISL8898|Avian|A/mallard/ALB/5/1995|H10N1|1995-08-01|N_America|Canada
EPIISL6148|Avian|A/mallard/Ohio/249/1998|H6N1|1998-10-17|N_America|USA
EPIISL6403|Avian|A/mallard/Ohio/66/1999|H1N1|1999-10-23|N_America|USA
EPIISL6497|Avian|A/green-winged_teal/Ohio/72/1999|H1N1|1999-10-23|N_America|USA
EPIISL5561|Avian|A/mallard/Ohio/56/1999|H1N1|1999-10-16|N_America|USA
EPIISL6498|Avian|A/pintail/Ohio/25/1999|H1N1|1999-10-16|N_America|USA
EPIISL138098|Avian|A/pintail/Alberta/140/1996|H1N1|1996-08-02|N_America|Canada
EPIISL119159|Avian|A/shorebird/Delaware_Bay/24/1998|H2N1|1998-05-18|N_America|USA
EPIISL118569|Avian|A/shorebird/Delaware_Bay/182/1997|H2N1|1997-05-14|N_America|USA
EPIISL119155|Avian|A/shorebird/Delaware_Bay/122/1997|H2N1|1997-05-14|N_America|USA
EPIISL99398|Avian|A/shorebird/Delaware_Bay/111/1997|H2N1|1997-05-14|N_America|USA
EPIISL99332|Avian|A/mallard/Alberta/192/2004|H3N1|2004-08-13|N_America|Canada
EPIISL119130|Avian|A/mallard/Alberta/33/2001|H2N1|2001-07-27|N_America|Canada
EPIISL5799|Avian|A/mallard/Alberta/34/2001|H7N1|2001-07-27|N_America|Canada
EPIISL82507|Avian|A/northern_shoveler/Washington/44249-700/2006|H10N1|2006-11-11|N_America|USA
EPIISL84631|Avian|A/northern_shoveler/Interior_Alaska/7MP1081/2007|H1N1|2007-09-10|N_America|USA
EPIISL84642|Avian|A/northern_pintail/Interior_Alaska/7MP0278/2007|H1N1|2007-08-17|N_America|USA
EPIISL95365|Avian|A/mallard/Mississippi/442/2010|H1N1|2010-01-19|N_America|USA
EPIISL137677|Avian|A/blue-winged_teal/Nova_Scotia/00121/2010|H1N1|2010-09-10|N_America|Canada
EPIISL137718|Avian|A/American_black_duck/Nova_Scotia/00094/2010|H1N1|2010-09-10|N_America|Canada
EPIISL137730|Avian|A/green-winged_teal/New_Brunswick/00333/2010|H1N1|2010-08-08|N_America|Canada
EPIISL137735|Avian|A/mallard/New_Brunswick/00340/2010|H1N1|2010-08-08|N_America|Canada
EPIISL141214|Avian|A/mallard/Minnesota/AI09-3228/2009|H3N1|2009-09-08|N_America|USA
EPIISL328507|Avian|A/ruddy_turnstone_/New_Jersey/UGAI14-1478/2014|H6N1|2014-05-17|N_America|USA
EPIISL328513|Avian|A/mallard/Pennsylvania/UGAI15-4737/2015|H3N1|2015-09-08|N_America|USA
EPIISL158504|Avian|A/northern_shoveler/Mississippi/11OS5900/2011|H8N1|2011-12-08|N_America|USA
EPIISL95432|Avian|A/mallard/Illinois/3747/2009|H6N1|2009-11-14|N_America|USA
EPIISL215543|Avian|A/mallard/Alaska/417/2014|H4N1|2014-10-02|N_America|USA
EPIISL135121|Avian|A/green-winged_teal/California/2940/2011|H1N1|2011-12-03|N_America|USA
EPIISL161042|Avian|A/blue-winged_teal/Ohio/13OS2037/2013|H7N1|2013-09-16|N_America|USA
EPIISL135040|Avian|A/American_green-winged_teal/Mississippi/11OS256/2011|H1N1|2011-01-15|N_America|USA
EPIISL135081|Avian|A/mallard/California/2542V/2011|H5N1|2011-08-12|N_America|USA
EPIISL397588|Avian|A/ruddy_turnstone/New_Jersey/AI12-1494/2012|H12N1|2012-05-25|N_America|USA
EPIISL135124|Avian|A/green-winged_teal/California/96/2012|H1N1|2012-01-07|N_America|USA
EPIISL294034|Avian|A/Northern_shoveler/Mississippi/16OS5984/2016|H6N1|2016-12-19|N_America|USA
EPIISL158548|Avian|A/northern_shoveler/Arkansas/12OS158/2012|H7N1|2012-01-15|N_America|USA
EPIISL230159|Avian|A/blue-winged_teal/Louisiana/UGAI14-106/2014|H7N1|2014-03-29|N_America|USA
EPIISL141377|Avian|A/northern_pintail/Texas/421716/2001|H1N1|2001-02-12|N_America|USA
EPIISL216624|Avian|A/mallard/Maryland/05OS1244/2005|H1N1|2005-08-25|N_America|USA
EPIISL6628|Avian|A/snow_goose/Maryland/353/2005|H6N1|2005-12-13|N_America|USA
EPIISL138167|Avian|A/mallard/Alberta/219/2002|H1N1|2002-07-07|N_America|Canada
EPIISL138109|Avian|A/pintail/Alberta/207/2000|H1N1|2000-07-16|N_America|Canada
EPIISL398006|Avian|A/ruddy_turnstone/New_Jersey/650678/2002|H11N1|2002-05-21|N_America|USA
EPIISL327544|Avian|A/ruddy_turnstone/Delaware_Bay/65/2003|H9N1|2003-05-19|N_America|USA
EPIISL99336|Avian|A/shorebird/Delaware_Bay/283/2003|H9N1|2003-05-20|N_America|USA
EPIISL8858|Avian|A/mallard/ALB/47/1998|H4N1|1998-08-05|N_America|Canada
EPIISL138102|Avian|A/mallard/Alberta/119/1998|H1N1|1998-08-06|N_America|Canada
EPIISL146092|Avian|A/mallard/Alberta/201/1998|H1N1|1998-08-11|N_America|Canada
EPIISL137887|Avian|A/pintail/Alberta/69/2005|H1N1|2005-07-27|N_America|Canada
EPIISL148101|Avian|A/pintail/Alberta/68/2005|H1N1|2005-07-27|N_America|Canada
EPIISL137936|Avian|A/canvasback/Alberta/276/2005|H1N1|2005-07-11|N_America|Canada
EPIISL139408|Avian|A/brant/Alaska/44063-007/2006|H2N1|2006-05-25|N_America|USA
EPIISL25485|Avian|A/northern_pintail/Alaska/44204-108/2006|H3N1|2006-10-12|N_America|USA
EPIISL137886|Avian|A/mallard/Alberta/88/2004|H1N1|2004-07-03|N_America|Canada
EPIISL137894|Avian|A/mallard/Alberta/166/2006|H1N1|2006-08-04|N_America|Canada
EPIISL397561|Avian|A/ruddy_turnstone/New_Jersey/AI09-782/2009|H1N1|2009-05-22|N_America|USA
EPIISL189989|Avian|A/gull/Peru/PuV172/2009|H1N1|2009-11-10|S_America|Peru
EPIISL189982|Avian|A/curlew/Peru/PuV178/2009|H3N1|2009-11-24|S_America|Peru
EPIISL189984|Avian|A/ruddy_turnstone/Peru/PuV182/2009|H3N1|2009-11-24|S_America|Peru
EPIISL141105|Avian|A/blue-winged_teal/North_Dakota/Sg-00735/2008|H1N1|2008-09-05|N_America|USA
EPIISL133646|Avian|A/mallard/Ohio/11OS2001/2011|H1N1|2011-08-15|N_America|USA
EPIISL180858|Avian|A/mallard/Maryland/08OS1376/2008|H1N1|2008-08-06|N_America|USA
EPIISL131750|Avian|A/mallard/Nova_Scotia/02151/2007|H1N1|2007-08-08|N_America|Canada
EPIISL142484|Avian|A/ruddy_turnstone/New_Jersey/AI09-151/2009|H11N1|2009-05-11|N_America|USA
EPIISL142488|Avian|A/laughing_gull/New_Jersey/AI09-218/2009|H11N1|2009-05-15|N_America|USA
EPIISL161074|Avian|A/American_green-winged_teal/Ohio/13OS1794/2013|H6N1|2013-09-14|N_America|USA
EPIISL131484|Avian|A/shorebird/Delaware_Bay/380/2010|H6N1|2010-05-20|N_America|USA
EPIISL397576|Avian|A/ruddy_turnstone/New_Jersey/AI10-695/2010|H6N1|2010-05-26|N_America|USA
EPIISL83535|Avian|A/greater_white-fronted_goose/California/44358-089/2007|H6N1|2007-10-27|N_America|USA
EPIISL63346|Avian|A/American_wigeon/California/HKWF353/2007|H6N1|2007-11-03|N_America|USA
EPIISL63590|Avian|A/ring_necked_duck/California/HKWF402/2007|H6N1|2007-11-03|N_America|USA
EPIISL135064|Avian|A/American_wigeon/California/2997/2010|H6N1|2010-11-17|N_America|USA
EPIISL94226|Avian|A/mallard/California/8432/2008|H6N1|2008-10-22|N_America|USA
EPIISL94275|Avian|A/American_wigeon/California/8547/2008|H6N1|2008-10-25|N_America|USA
EPIISL94257|Avian|A/northern_pintail/California/6495/2008|H6N1|2008-11-02|N_America|USA
EPIISL141147|Avian|A/mallard/Minnesota/Sg-01047/2008|H6N1|2008-09-25|N_America|USA
EPIISL94191|Avian|A/greater_white-fronted_goose/California/6365/2008|H6N1|2008-10-29|N_America|USA
EPIISL94187|Avian|A/northern_pintail/California/8470/2008|H6N1|2008-10-22|N_America|USA
EPIISL95446|Avian|A/mallard/Ohio/1690/2009|H6N1|2009-08-10|N_America|USA
EPIISL137890|Avian|A/shorebird/Delaware_Bay/558/2006|H1N1|2006-05-23|N_America|USA
EPIISL63701|Avian|A/ruddy_turnstone/Delaware/291/2006|H6N1|2006-05-22|N_America|USA
EPIISL84617|Avian|A/shorebird/Delaware/255/2006|H6N1|2006-05-22|N_America|USA
EPIISL168189|Avian|A/blue-winged_teal/TX/AI12-572/2012|H7N1|2012-03-05|N_America|USA
EPIISL189533|Avian|A/northern_shoveler/Illinois/12OS5138/2012|H1N1|2012-10-20|N_America|USA
EPIISL215557|Avian|A/northern_pintail/Alaska/576/2014|H1N1|2014-09-26|N_America|USA
EPIISL222158|Avian|A/mallard/Southcentral_Alaska/12ML01045/2014|H1N1|2014-09-23|N_America|USA
EPIISL234319|Avian|A/shorebird/Delaware_Bay/558/2012|H6N1|2012-11-09|N_America|USA
EPIISL381846|Avian|A/ruddy_turnstone/New_Jersey/AI13-2972/2013|H10N1|2013-05-26|N_America|USA
EPIISL371841|Avian|A/ruddy_turnstone/Delaware_Bay/416/2013|H10N1|2013-05-23|N_America|USA
EPIISL397702|Avian|A/ruddy_turnstone/New_Jersey/AI13-2948/2013|H10N1|2013-05-29|N_America|USA
EPIISL278192|Avian|A/mallard/Alberta/21/2014|H1N1|2014-08-11|N_America|Canada
EPIISL261438|Avian|A/mallard/California/UCD301/2014|H1N1|2014-07-23|N_America|USA
EPIISL376326|Avian|A/lesser_scaup/Wisconsin/17OS5811/2017|H6N1|2017-11-12|N_America|USA
EPIISL505572|Avian|A/Red_Knot/Delaware/122/2019|H11N1|2019-05-20|N_America|USA
EPIISL281297|Avian|A/sanderling/Delaware_Bay/309/2015|H1N1|2015-05-19|N_America|USA
EPIISL372100|Avian|A/sanderling/Delaware_Bay/523/2015|H1N1|2015-05-21|N_America|USA
EPIISL328509|Avian|A/ruddy_turnstone/New_Jersey/UGAI15-3003/2015|H1N1|2015-05-16|N_America|USA
EPIISL397742|Avian|A/ruddy_turnstone/New_Jersey/UGAI15-4069/2015|H1N1|2015-05-25|N_America|USA
MH134752|Avian|A/red_shoveler/Chile/C14653/2016|H11N1|2016-08-16|S_America|Chile
EPIISL273395|Avian|A/mallard/Idaho/UGAI16-1971/2016|H1N1|2016-08-18|N_America|USA
EPIISL397777|Avian|A/blue-winged_teal/Texas/16-031241-1/2016|H5N1|2016-09-17|N_America|USA
EPIISL328518|Avian|A/emperor_goose/Alaska/UGAI15-8456/2015|H1N1|2015-12-16|N_America|USA
EPIISL381413|Avian|A/mallard/Alberta/581/2017|H1N1|2017-08-13|N_America|Canada
EPIISL506002|Avian|A/ruddy_turnstone/South_Carolina/UGAI18-1224/2018|H3N1|2018-05-23|N_America|USA
EPIISL378313|Avian|A/American_wigeon/California/LDC523/2016|H6N1|2016-10-22|N_America|USA
EPIISL279238|Avian|A/ruddy_turnstone/New_Jersey/UGAI16-1541/2016|H10N1|2016-05-22|N_America|USA
EPIISL245536|Avian|A/mallard/Ohio/15OS4000/2015|H1N1|2015-08-11|N_America|USA
EPIISL294041|Avian|A/mallard_duck/Maryland/16OS2484/2016|H1N1|2016-11-14|N_America|USA
EPIISL502657|Avian|A/American_black_duck/Maryland/UGAI16-5588/2016|H1N1|2016-12-20|N_America|USA
EPIISL397816|Avian|A/mallard/South_Dakota/16-001430-2/2016|H7N1|2016-01-10|N_America|USA
EPIISL376266|Avian|A/blue-winged_teal/Ohio/17OS2935/2017|H1N1|2017-09-02|N_America|USA
EPIISL373039|Avian|A/semipalmated_sandpiper/Delaware_Bay/572/2018|H3N1|2018-05-23|N_America|USA
EPIISL373071|Avian|A/ruddy_turnstone/Delaware_Bay/240/2018|H3N1|2018-05-21|N_America|USA
EPIISL373038|Avian|A/ruddy_turnstone/Delaware_Bay/134/2018|H12N1|2018-05-21|N_America|USA
EPIISL294161|Avian|A/lesser_scaup/Illinois/17OS1579/2017|H1N1|2017-03-15|N_America|USA
EPIISL376244|Avian|A/mallard/Ohio/17OS1910/2017|H1N1|2017-08-02|N_America|USA
EPIISL376348|Avian|A/mallard/Ohio/17OS1911/2017|H1N1|2017-08-02|N_America|USA
EPIISL376353|Avian|A/American_green-winged_teal/Wisconsin/17OS3916/2017|H1N1|2017-09-30|N_America|USA
EPIISL4061269|Avian|A/ruddy_turnstone/Delaware_Bay/218/2020|H12N1|2020-05-29|N_America|USA
EPIISL14777714|Avian|A/Sanderling/Delaware/155/2021|H10N1|2021-06-01|N_America|USA
EPIISL501835|Avian|A/Mallard_duck/Alberta/368/2019|H1N1|2019-08-22|N_America|Canada
EPIISL393449|Avian|A/Mallard/Ohio/18OS2700/2018|H1N1|2018-11-16|N_America|USA
EPIISL503783|Avian|A/Mallard/Ohio/19OS0176/2019|H1N1|2019-04-04|N_America|USA
EPIISL329042|Avian|A/mallard_duck/Netherlands/1/2001_H6N1_|H6N1|2001-09-03|Europe|Netherlands
EPIISL150011|Avian|A/mallard/Sweden/54/2003|H6N1|2003-11-30|Europe|Sweden
EPIISL243567|Avian|A/Eurasian_wigeon/Netherlands/1/2008|H6N1|2008-09-22|Europe|Netherlands
OQ747770|Avian|A/Western_barn_owl/Peru/A293/2022|H5N1|2022-12|S_America|Peru
EPIISL27752|Avian|A/bar-headed_goose/Qinghai/7/2008|H5N1|2008-07-13|Asia|China
EPIISL89462|Avian|A/ostrich/Suzhou/097/2003|H5N1|2003-04-16|Asia|China
EPIISL94027|Avian|A/openbill_stork/Thailand/VSMU-12-BKK/2003|H5N1|2003-12-30|Asia|Thailand
EPIISL124331|Avian|A/parrot/Guangdong/C99/2005|H5N1|2005-02-01|Asia|China
EPIISL10121|Avian|A/Cygnus_olor/Astrakhan/Ast05-2-10/2005|H5N1|2005-11-26|Europe|Russia
EPIISL168505|Avian|A/swan/Germany/R65/2008|H5N1|2008-11-17|Europe|Germany
EPIISL66221|Avian|A/swan/Krems/2675/2006|H5N1|2006-04-26|Europe|Austria
EPIISL97015|Avian|A/harrier/Israel/531/2011|H5N1|2011-04-07|Asia|Israel
EPIISL97149|Avian|A/goose/Egypt/M2788A/2011|H5N1|2011-01-20|Africa|Egypt
EPIISL10440|Avian|A/Grebe/Tyva/Tyv06-8/2006|H5N1|2006-06-24|Europe|Russia
EPIISL69212|Avian|A/common_pochard/Switzerland/WV4080110/2008|H5N1|2008-02-19|Europe|Switzerland
EPIISL15359|Avian|A/pigeon/Rostov-on-Don/6/2007|H5N1|2007-12-14|Europe|Russia
EPIISL20040|Avian|A/rook/Rostov-on-Don/26/2007|H5N1|2007-12-14|Europe|Russia
EPIISL190695|Avian|A/crow/India/01CA08/2012|H5N1|2012-01-03|Asia|India
EPIISL397431|Avian|A/quail/Bangladesh/32942/2017|H5N1|2017-06-11|Asia|Bangladesh
EPIISL31936|Avian|A/black-headed_gull/Tyva/115/2009|H5N1|2009-06-09|Europe|Russia
EPIISL31937|Avian|A/great_crested_grebe/Tyva/120/2009|H5N1|2009-06-09|Europe|Russia
EPIISL32668|Avian|A/bean_goose/Tyva/10/2009|H5N1|2009-06-22|Europe|Russia
EPIISL84604|Avian|A/grebe/Tyva/2/2010|H5N1|2010-06-22|Europe|Russia
EPIISL32667|Avian|A/grebe/Tyva/3/2009|H5N1|2009-06-22|Europe|Russia
EPIISL105998|Avian|A/common_buzzard/Bulgaria/38WB/2010|H5N1|2010-03-01|Europe|Bulgaria
EPIISL90378|Avian|A/peregrine_falcon/Aomori/7/2011|H5N1|2011-03-15|Asia|Japan
EPIISL90373|Avian|A/whistling_swan/Fukushima/207/2011|H5N1|2011-03-11|Asia|Japan
EPIISL129205|Avian|A/tufted_duck/Tottori/3102S004/2011|H5N1|2011-02-01|Asia|Japan
EPIISL129218|Avian|A/tufted_duck/Shimane/3202C002/2011|H5N1|2011-02-09|Asia|Japan
EPIISL144288|Avian|A/mynah/Austria-quarantine/13064792-010/13|H5N1|2013-06-12|Europe|Austria
EPIISL266797|Avian|A/muscovy_duck/Pekalongan/04160460/2016|H5N1|2016-04-04|Asia|Indonesia
EPIISL400718|Avian|A/muscovy_duck/East_Java/Av724/2016|H5N1|2016-01-20|Asia|Indonesia
EPIISL401828|Avian|A/muscovy_duck/East_Java/Av1576/2019|H5N1|2019-02-02|Asia|Indonesia
EPIISL379986|Avian|A/guinea_fowl/Cote_dIvoire/Viro274-44/2015|H5N1|2015-08-27|Africa|C_dIvoire
EPIISL193362|Avian|A/rook/Chany/32/2015|H5N1|2015-05-07|Europe|Russia
EPIISL193363|Avian|A/rook/Dovolnoe/50/2015|H5N1|2015-05-07|Europe|Russia
EPIISL193364|Avian|A/rook/Sartlan/42/2015|H5N1|2015-05-07|Europe|Russia
EPIISL143732|Avian|A/muscovy_duck/Vietnam/LBM398/2013|H5N1|2013-04-09|Asia|Vietnam
EPIISL146766|Avian|A/muscovy_duck/Vietnam/LBM438/2013|H5N1|2013-06-05|Asia|Vietnam
EPIISL173154|Avian|A/muscovy_duck/Long_An/88/2014|H5N1|2014-07-12|Asia|Vietnam
EPIISL389665|Avian|A/Muscovy_duck/Vietnam/HU10-1139/2018|H5N1|2018-08-27|Asia|Vietnam
EPIISL295790|Avian|A/muscovy_duck/Vietnam/HU8-1670/2017|H5N1|2017-08-21|Asia|Vietnam
EPIISL295793|Avian|A/goose/Vietnam/HU8-1596/2017|H5N1|2017-08-21|Asia|Vietnam
EPIISL73385|Avian|A/mallard/Sweden/58/2003|H11N1|2003-12-18|Europe|Sweden
EPIISL73391|Avian|A/mallard/Sweden/81/2002|H6N1|2002-12-03|Europe|Sweden
EPIISL156043|Avian|A/ostrich/Italy/1086/2000|H7N1|2000-02-04|Europe|Italy
EPIISL7511|Avian|A/pekin_duck/Italy/1848/2000|H7N1|2000-03-13|Europe|Italy
EPIISL120216|Avian|A/teal/Egypt/00677-NAMRU3/2004|H1N1|2004-01-28|Africa|Egypt
EPIISL120191|Avian|A/shoveler/Egypt/00134-NAMRU3/2005|H1N1|2005-01-13|Africa|Egypt
EPIISL120185|Avian|A/shoveler/Egypt/00597-NAMRU3/2004|H7N1|2004-01-27|Africa|Egypt
EPIISL120210|Avian|A/teal/Egypt/12908-NAMRU3/2005|H10N1|2005-11-21|Africa|Egypt
EPIISL145817|Avian|A/European_teal/Novosibirsk/261/2011|H5N1|2011-09-03|Europe|Russia
EPIISL189375|Avian|A/mallard/Sweden/104746/2009|H10N1|2009-11-21|Europe|Sweden
EPIISL144352|Avian|A/mallard/Sweden/105522/2009|H10N1|2009-12-02|Europe|Sweden
EPIISL243659|Avian|A/mallard_duck/Netherlands/10/2012|H6N1|2012-09-05|Europe|Netherlands
EPIISL243537|Avian|A/mallard_duck/Netherlands/5/2013|H1N1|2013-09-16|Europe|Netherlands
EPIISL267197|Avian|A/mallard_duck/Netherlands/20/2012|H1N1|2012-11-24|Europe|Netherlands
EPIISL243654|Avian|A/greater_white-fronted_goose/Netherlands/1/2012|H1N1|2012-11-20|Europe|Netherlands
EPIISL243468|Avian|A/greater_white-fronted_goose/Netherlands/4/2011|H1N1|2011-01-17|Europe|Netherlands
EPIISL243501|Avian|A/mallard_duck/Netherlands/44/2011|H7N1|2011-12-24|Europe|Netherlands
EPIISL243400|Avian|A/mallard_duck/Netherlands/31/2012|H7N1|2012-01-10|Europe|Netherlands
EPIISL267433|Avian|A/mallard_duck/Netherlands/48/2011|H7N1|2011-12-27|Europe|Netherlands
EPIISL697590|Avian|A/Mallard/Ukraine/Krasnoperekopsk-12-10-10/2010|H1N1|2010-10-10|Europe|Ukraine
EPIISL291187|Avian|A/Mallard/Netherlands/12005909/2012|H1N1|2012-03-16|Europe|Netherlands
EPIISL332677|Avian|A/teal/Toguchin/1153/2016|H6N1|2016-09-03|Europe|Russia
EPIISL332679|Avian|A/mallard/Toguchin/1154/2016|H6N1|2016-09-03|Europe|Russia
EPIISL267317|Avian|A/mallard_duck/Netherlands/26/2014|H1N1|2014-09-15|Europe|Netherlands
EPIISL329034|Avian|A/mallard_duck/Netherlands/23/2014|H1N1|2014-09-15|Europe|Netherlands
EPIISL256316|Avian|A/Mallard/Sweden/816/2014|H1N1|2014-12-15|Europe|Sweden
EPIISL293983|Avian|A/guineafowl/France/160009/2016|H5N1|2015-12-29|Europe|France
EPIISL294758|Avian|A/mallard/France/150018/2015|H5N1|2015-02-19|Europe|France
EPIISL328977|Avian|A/common_teal/Netherlands/1/2015|H11N1|2015-09-29|Europe|Netherlands
EPIISL502597|Avian|A/Anas_platyrhynchos/Belgium/11025_44/2017|H11N1|2017-09-22|Europe|Belgium
EPIISL250237|Avian|A/mallard/Chany/355/2016|H1N1|2016-10-10|Europe|Russia
EPIISL240675|Avian|A/gadwall/Russia_Primorje/394/2016|H1N1|2016-04-11|Europe|Russia
EPIISL240676|Avian|A/teal/Russia_Primorje/390/2016|H1N1|2016-04-11|Europe|Russia
EPIISL337394|Avian|A/shoveler/Russia_Primorje/18-1069/2018|H1N1|2018-04-14|Europe|Russia
EPIISL339039|Avian|A/teal/Russia_Primorje/18-1101/2018|H1N1|2018-04-21|Europe|Russia
EPIISL14768191|Avian|A/grey_teal/South_Australia/17-3278836-11/2017|H5N1|2017-02-18|Oceania|Australia
EPIISL14768267|Avian|A/pink-eared_duck/Victoria/10826/2017|H3N1|2017-04-15|Oceania|Australia
EPIISL14769875|Avian|A/wild_waterfowl/New_South_Wales/M18-13121-30/2018|H7N1|2018-08-17|Oceania|Australia
EPIISL14768772|Avian|A/wild_bird/Northern_Territory/19-0599-25/2019|H1N1|2019-06-20|Oceania|Australia
EPIISL14769879|Avian|A/wild_waterfowl/Queensland/JCU-234/2018|H1N1|2018-05-18|Oceania|Australia
EPIISL257273|Avian|A/northern_pintail/Alaska/UGAI15-7300/2015|H6N1|2015-09-25|N_America|USA
EPIISL294069|Avian|A/pintail_duck/Illinois/16OS1650/2016|H6N1|2016-10-22|N_America|USA
EPIISL14767413|Avian|A/mallard/Alaska/AK20-428/2020|H6N1|2020-10-02|N_America|USA
EPIISL14767423|Avian|A/northern_pintail/Alaska/AK20-419/2020|H1N1|2020-10-06|N_America|USA
EPIISL14767436|Avian|A/green-winged_teal/Alaska/AK19-068E-T1/2019|H6N1|2019-09-18|N_America|USA
EPIISL14767446|Avian|A/northern_pintail/Alaska/AK19-198E_T1/2019|H6N1|2019-09-29|N_America|USA
EPIISL338361|Avian|A/shoveler/Novosibirsk_region/998k/2018|H2N1|2018-10-01|Europe|Russia
EPIISL815400|Avian|A/mallard/Netherlands/18015513-001/2018|H1N1|2018-10-11|Europe|Netherlands
EPIISL502736|Avian|A/Anas_platyrhynchos/Belgium/10402_H195386/2017|H1N1|2017-11-19|Europe|Belgium
EPIISL502606|Avian|A/Anas_platyrhynchos/Belgium/1837_H101620/2018|H10N1|2018-02-19|Europe|Belgium
EPIISL7623079|Avian|A/Anas_platyrynchos/Belgium/1100_3/2020|H1N1|2020-09-03|Europe|Belgium
EPIISL14645331|Avian|A/Black-headed_heron/South_Africa/2021__H5N1_|H5N1|2021-05-25|Africa|S_Africa
EPIISL14918031|Avian|A/Sacred_ibis/South_Africa/21060395/2021__H5N1_|H5N1|2021-06-19|Africa|S_Africa
EPIISL14918327|Avian|A/ostrich/South_Africa/21060425/2021__H5N1_|H5N1|2021-06-23|Africa|S_Africa
EPIISL17414583|Avian|A/avian/Nigeria/023_22VIR3286-44/2022|H5N1|2022-01-07|Africa|Nigeria
EPIISL17638498|Avian|A/layer/Niger/40-23_23VIR3551-22/2023|H5N1|2023-01-23|Africa|Niger
EPIISL17638499|Avian|A/goose/Niger/41-23_23VIR3551-23/2023|H5N1|2023-01-28|Africa|Niger
EPIISL17638505|Avian|A/guinea_fowl/Niger/71-23_23VIR3551-38/2023|H5N1|2023-02-14|Africa|Niger
EPIISL15072540|Avian|A/crow/Hokkaido/HU-1/2022|H5N1|2022-05-18|Asia|Japan
EPIISL17051483|Avian|A/trumpeter_swan/BC/AIVPHL-364/2023|H5N1|2023-01-16|N_America|Canada
EPIISL17309166|Avian|A/large-billed_crow/Fukuoka/4001A004/2023|H5N1|2023-01-17|Asia|Japan
EPIISL12174843|Avian|A/crow/Hokkaido/0103B065/2022|H5N1|2022-03-29|Asia|Japan
EPIISL16955765|Avian|A/large-billed_crow/Hokkaido/0112P083-2/2022|H5N1|2022-12-05|Asia|Japan
EPIISL17267427|Avian|A/large-billed_crow/Hokkaido/B004/2022|H5N1|2022-12-12|Asia|Japan
EPIISL17316965|Avian|A/large-billed_crow/Hokkaido/B008/2023|H5N1|2023-03-13|Asia|Japan
EPIISL16955770|Avian|A/mute_swan/Ibaraki/0812M001/2022|H5N1|2022-12-07|Asia|Japan
EPIISL17411238|Avian|A/falcon/Japan/NIES-212/2022|H5N1|2022-10-11|Asia|Japan
EPIISL16955796|Avian|A/peregrine_falcon/Miyagi/0412B001/2022|H5N1|2022-12-14|Asia|Japan
EPIISL17527089|Avian|A/crow/Japan/TU-05/2022|H5N1|2022-12-26|Asia|Japan
EPIISL16955767|Avian|A/mute_swan/Chiba/1212001/2022|H5N1|2022-12-17|Asia|Japan
EPIISL17309160|Avian|A/peregrine_falcon/Iwate/0301K004/2023|H5N1|2023-01-17|Asia|Japan
EPIISL17309165|Avian|A/eastern_buzzard/Tochigi/0901B015/2023|H5N1|2023-01-18|Asia|Japan
EPIISL13370616|Avian|A/domestic_duck/England/074574/2021|H5N1|2021-12-21|Europe|UK
EPIISL13370415|Avian|A/mute_swan/Northern_Ireland/17269/2021|H5N1|2021-11-29|Europe|UK
EPIISL13370568|Avian|A/domestic_duck/Northern_Ireland/17961/2021|H5N1|2021-12-10|Europe|UK
EPIISL13486881|Avian|A/Mute_swan/Scotland/075821/2021|H5N1|2021-12-04|Europe|UK
EPIISL13369401|Avian|A/mute_swan/England/243602/2021|H5N1|2021-11-03|Europe|UK
EPIISL13370893|Avian|A/Little_gull/England/109275/2021|H5N1|2021-12-24|Europe|UK
EPIISL17514173|Avian|A/black-headed_gull/Austria/23010977-001/2023|H5N1|2023-01-30|Europe|Austria
EPIISL17514127|Avian|A/great_egret/Austria/23000725-001/2023|H5N1|2023-01-04|Europe|Austria
EPIISL17716087|Avian|A/mute_swan/Austria/23026929-001/2023|H5N1|2023-03-02|Europe|Austria
EPIISL17465830|Avian|A/pink-footed_goose/Scotland/040819/2023|H5N1|2023-03-14|Europe|UK
EPIISL14393465|Avian|A/Branta_canadensis/Belgium/4821_0001/2022|H5N1|2022-04-07|Europe|Belgium
EPIISL17180382|Avian|A/gull/Switzerland-Luzern/230119/2023|H5N1|2023-01-25|Europe|Switzerland
EPIISL16507097|Avian|A/seagull/Spain/22VIR12774-15_4347-15/2022|H5N1|2022-11-17|Europe|Spain
EPIISL17710026|Avian|A/Domestic_Duck/England/062587/2023|H5N1|2023-04-28|Europe|UK
EPIISL16984642|Avian|A/Anser_anser/Belgium/00286_0004/2023|H5N1|2023-01-02|Europe|Belgium
EPIISL17716065|Avian|A/black-headed_gull/Austria/23033899-002/2023|H5N1|2023-03-14|Europe|Austria
EPIISL683592|Avian|A/Eurasian_wigeon/Italy/20VIR7301-206/2020|H5N1|2020-11-21|Europe|Italy
EPIISL603135|Avian|A/Eurasian_Wigeon/Netherlands/5/2020|H5N1|2020-10-16|Europe|Netherlands
EPIISL956412|Avian|A/greater_white-fronted_goose/Italy/20VIR8073-4/2020|H5N1|2020-11-23|Europe|Italy
EPIISL16641799|Avian|A/northern_gannet/MA/22WI00050/2022|H5N1|2022-05-10|N_America|USA
EPIISL16190849|Avian|A/Great_Black-Backed_Gull/NL/OTH-0114|H5N1|2021-11-04|N_America|Canada
EPIISL16641770|Avian|A/herring_gull/MA/22HP00137/2022|H5N1|2022-03-07|N_America|USA
EPIISL16641768|Avian|A/sanderling/MA/22HP00133/2022|H5N1|2022-03-06|N_America|USA
EPIISL16641781|Avian|A/common_eider/MA/22MM00763/2022|H5N1|2022-06-17|N_America|USA
EPIISL12968593|Avian|A/domestic_goose/NL/FAV-0035-17/2021|H5N1|2021-12-17|N_America|Canada
EPIISL12968817|Avian|A/emu/NL/FAV-0035-12/2021|H5N1|2021-12-17|N_America|Canada
EPIISL17051477|Avian|A/great_horned_owl/BC/AIVPHL-361/2023|H5N1|2023-01-09|N_America|Canada
EPIISL16189981|Avian|A/Franklins_Gull/AB/FAV-0505-51/2022|H5N1|2022-04-28|N_America|Canada
EPIISL17471584|Avian|A/black_vulture/North_Carolina/W22-1213/2022|H5N1|2022-11-22|N_America|USA
EPIISL17424634|Avian|A/eagle/North_Carolina/W23-142B/2023|H5N1|2023-02-19|N_America|USA
EPIISL17051476|Avian|A/glaucous-winged_gull/BC/AIVPHL-356/2023|H5N1|2023-01-09|N_America|Canada
EPIISL17051478|Avian|A/red-tailed_hawk/BC/AIVPHL-362/2023|H5N1|2023-01-09|N_America|Canada
EPIISL9876777|Avian|A/American_blue-winged_teal/South_Carolina/AH0195150/2021|H5N1|2021-12-30|N_America|USA
EPIISL16641796|Avian|A/snowy_owl/MA/22MM00323/2022|H5N1|2022-02-07|N_America|USA
EPIISL16013752|Avian|A/Pelican/Venezuela/Pel3/2022|H5N1|2022-11-25|S_America|Venezuela
EPIISL16854399|Avian|A/Pelecanus_occidentalis/Venezuela/3S6/2022|H5N1|2022-11-25|S_America|Venezuela
EPIISL16013753|Avian|A/Pelican/Venezuela/Pel4/2022|H5N1|2022-11-25|S_America|Venezuela
EPIISL16854407|Avian|A/Pelecanus_occidentalis/Venezuela/4S6/2022|H5N1|2022-11-25|S_America|Venezuela
EPIISL17008863|Avian|A/American_Wigeon/South_Carolina/22-000345-001/2021|H5N1|2021-12-30|N_America|USA
EPIISL9869760|Avian|A/American_wigeon/South_Carolina/AH0195145/2021|H5N1|2021-12-30|N_America|USA
EPIISL17424652|Avian|A/black_vulture/Louisiana/W23-118/2023|H5N1|2023-02-07|N_America|USA
EPIISL17353509|Avian|A/chicken/Choco/ICA-3504/2022|H5N1|2022-11-01|S_America|Colombia
EPIISL17353508|Avian|A/chicken/Choco/ICA-3502/2022|H5N1|2022-11-13|S_America|Colombia
EPIISL17353839|Avian|A/duck/Choco/ICA-3501/2022|H5N1|2022-10-09|S_America|Colombia
EPIISL16157545|Avian|A/chicken/Ecuador/02/2022|H5N1|2022-11-25|S_America|Ecuador
EPIISL17051475|Avian|A/rough-legged_hawk/BC/AIVPHL-352/2023|H5N1|2023-01-03|N_America|Canada
EPIISL16958548|Avian|A/falcon/Costa_Rica/INC-001-377/2023|H5N1|2023-01-26|N_America|C_Rica
EPIISL17353507|Avian|A/chicken/Bolivar/ICA-3500/2022|H5N1|2022-11-08|S_America|Colombia
EPIISL17353510|Avian|A/chicken/Cordoba/ICA-3499/2022|H5N1|2022-11-26|S_America|Colombia
EPIISL17353838|Avian|A/chicken/Magdalena/ICA-3503/2022|H5N1|2022-11-18|S_America|Colombia
OQ455460|Avian|A/Pelican/CHL/227087-1/2022|H5N1|2022-12-07|S_America|Chile
EPIISL17099964|Avian|A/Pelecanus/Peru/VFAR-140/2022|H5N1|2022-12-01|S_America|Peru
EPIISL17777528|Avian|A/Peru/CAL-INS-007/2023|H5N1|2023-03-17|S_America|Peru
OQ455398|Avian|A/Pelican/CHL/226955-1/2022|H5N1|2022-12-06|S_America|Chile
EPIISL17805993|Avian|A/chicken/Peru/AIS0547/2022|H5N1|2022-12-28|S_America|Peru
OQ547385|Avian|A/Gallus_gallus/Peru/AIS0546/2022|H5N1|2022-12-18|S_America|Peru
EPIISL17805986|Avian|A/chicken/Peru/AIS0546/2022|H5N1|2022-12-18|S_America|Peru
OQ547321|Avian|A/Gallus_gallus/Peru/AIS0547/2022|H5N1|2022-12-28|S_America|Peru
EPIISL17805996|Avian|A/chicken/Peru/AIS0549/2022|H5N1|2022-12-22|S_America|Peru
OQ547393|Avian|A/Gallus_gallus/Peru/AIS0548/2022|H5N1|2022-12-22|S_America|Peru
EPIISL17805994|Avian|A/chicken/Peru/AIS0548/2022|H5N1|2022-12-22|S_America|Peru
OQ547401|Avian|A/Gallus_gallus/Peru/AIS0549/2022|H5N1|2022-12-22|S_America|Peru
EPIISL17011958|Avian|A/Gull/Chile/7023-3/2022|H5N1|2022-12-07|S_America|Chile
EPIISL16891401|Avian|A/Peruvian_pelican/Chile/C61740/2022|H5N1|2022-12-02|S_America|Chile
EPIISL17806001|Avian|A/chicken/Peru/AIS0551/2022|H5N1|2022-12-12|S_America|Peru
OQ547417|Avian|A/Gallus_gallus/Peru/AIS0551/2022|H5N1|2022-12-12|S_America|Peru
EPIISL17805995|Avian|A/chicken/Peru/AIS0550/2022|H5N1|2022-12-12|S_America|Peru
OQ547409|Avian|A/Gallus_gallus/Peru/AIS0550/2022|H5N1|2022-12-12|S_America|Peru
EPIISL17805997|Avian|A/avian/Peru/AISA0446/2022|H5N1|2022-11-22|S_America|Peru
EPIISL17805990|Avian|A/chicken/Peru/AIS0543/2022|H5N1|2022-12-01|S_America|Peru
OQ547361|Avian|A/Gallus_gallus/Peru/AIS0542/2022|H5N1|2022-12-01|S_America|Peru
EPIISL17805989|Avian|A/chicken/Peru/AIS0542/2022|H5N1|2022-12-01|S_America|Peru
OQ547369|Avian|A/Gallus_gallus/Peru/AIS0543/2022|H5N1|2022-12-01|S_America|Peru
EPIISL17660073|Avian|A/owl/Peru/23-005629-001-original/2022|H5N1|2022-11-11|S_America|Peru
EPIISL17777530|Avian|A/Peru/CAL-INS-009/2023|H5N1|2023-03-17|S_America|Peru
EPIISL17806002|Avian|A/pelican/Peru/AIS0541/2022|H5N1|2022-11-16|S_America|Peru
EPIISL17777527|Avian|A/Peru/LIM-INS-006/2023|H5N1|2023-03-16|S_America|Peru
EPIISL16249274|Avian|A/Peru/PIU-001/2022|H5N1|2022-11-12|S_America|Peru
EPIISL17806000|Avian|A/pelican/Peru/AIS0538/2022|H5N1|2022-11-10|S_America|Peru
EPIISL17777525|Avian|A/Peru/LIM-INS-004/2023|H5N1|2023-04-03|S_America|Peru
OQ747765|Avian|A/Peruvian_pelican/Peru/A074/2022|H5N1|2022-11|S_America|Peru
EPIISL17527083|Avian|A/goose/Argentina/140223/2023|H5N1|2023-02-11|S_America|Argentina
EPI_ISL_19752381|A/chicken/Chaco/516-4/2025|H5N1|2025-02-06
EPI_ISL_19823067|A/Chicken/Argentina/516-6/2025|H5N1|2025-02-25
EPI_ISL_19823064|A/Chicken/Argentina/516-5/2025|H5N1|2025-02-25
EPIISL17805992|Avian|A/chicken/Peru/AIS0545/2022|H5N1|2022-12-03|S_America|Peru
OQ547377|Avian|A/Gallus_gallus/Peru/AIS0544/2022|H5N1|2022-12-03|S_America|Peru
EPIISL17805991|Avian|A/chicken/Peru/AIS0544/2022|H5N1|2022-12-03|S_America|Peru
OQ547314|Avian|A/Gallus_gallus/Peru/AIS0545/2022|H5N1|2022-12-03|S_America|Peru
EPIISL16891402|Avian|A/black_skimmer/Chile/C61962/2022|H5N1|2022-12-02|S_America|Chile
OQ455411|Avian|A/Pelican/CHL/226618-2/2022|H5N1|2022-12-05|S_America|Chile
OQ455418|Avian|A/Pelican/CHL/226618-1/2022|H5N1|2022-12-05|S_America|Chile
OQ747769|Avian|A/American_kestrel/Peru/A273/2022|H5N1|2022-12|S_America|Peru
EPIISL17660072|Avian|A/chicken/Peru/23-005607-003-original/2022|H5N1|2022-11-11|S_America|Peru
OQ547345|Avian|A/Gallus_gallus/Peru/AIS0539/2022|H5N1|2022-11-18|S_America|Peru
EPIISL16249681|Avian|A/Peru/LAM-002/2022|H5N1|2022-11-28|S_America|Peru
EPIISL17805987|Avian|A/chicken/Peru/AIS0539/2022|H5N1|2022-11-18|S_America|Peru
EPIISL17011964|Avian|A/Gull/Chile/7023-2/2022|H5N1|2022-12-07|S_America|Chile
EPIISL17805998|Avian|A/avian/Peru/AISA0451/2022|H5N1|2022-11-22|S_America|Peru
EPIISL17777529|Avian|A/Peru/CAL-INS-008/2023|H5N1|2023-03-17|S_America|Peru
OQ455406|Avian|A/Pelican/CHL/226958-1/2022|H5N1|2022-12-06|S_America|Chile
OQ455452|Avian|A/Pelican/CHL/226955-3/2022|H5N1|2022-12-06|S_America|Chile
EPIISL17660071|Avian|A/chicken/Peru/23-005607-002-original/2022|H5N1|2022-11-11|S_America|Peru
OQ747766|Avian|A/Belchers_gull/Peru/A102/2022|H5N1|2022-11|S_America|Peru
OQ455426|Avian|A/Pelican/CHL/226924-1/2022|H5N1|2022-12-06|S_America|Chile
OQ352558|Avian|A/gray_gull/Chile/C61947/2022|H5N1|2022-12-02|S_America|Chile
OQ547353|Avian|A/Gallus_gallus/Peru/AIS0540/2022|H5N1|2022-11-28|S_America|Peru
EPIISL17806003|Avian|A/pelican/Peru/AISA0464/2022|H5N1|2022-11-22|S_America|Peru
EPIISL17660070|Avian|A/chicken/Peru/23-005607-001-original/2022|H5N1|2022-11-11|S_America|Peru
EPIISL17660074|Avian|A/brown_booby/Peru/23-005629-003-original/2022|H5N1|2022-11-11|S_America|Peru
OQ747767|Avian|A/Peruvian_pelican/Peru/A106/2022|H5N1|2022-11|S_America|Peru
EPIISL17805988|Avian|A/chicken/Peru/AIS0540/2022|H5N1|2022-11-28|S_America|Peru
EPIISL16249730|Avian|A/Peru/LIM-003/2022|H5N1|2022-11-29|S_America|Peru
OQ747768|Avian|A/Belchers_gull/Peru/A267/2022|H5N1|2022-12|S_America|Peru

## Sheet: MP
Article DOI: https://doi.org/10.3201/eid3112.250783
EID cannot ensure accessibility for supplementary materials supplied by authors. Readers who have difficulty accessing supplementary content should contact the authors for assistance.
Novel Highly Pathogenic Avian Influenza (A)H5N1 Virus, Argentina, 2025
Appendix 2
MP
EPIISL267234|Avian|A/European-herring-gull/Netherlands/5/2006|H16N3|2006-02-15|Eurasia|Netherlands
EPIISL243496|Avian|A/black-headed-gull/Netherlands/1/2010|H13N6|2010-07-14|Eurasia|Netherlands
EPIISL15052970|Avian|A/gull/Shandong/W1359/2021|H16N3|2021-10-10|Eurasia|China
EPIISL133737|Avian|A/glaucous-winged-gull/Southeastern-Alaska/10JR01700R0/2010|H16N3|2010-09-08|N_America|United-States
EPIISL189980|Avian|A/whimbrel/Peru/P41/2007|H13N2|2007-11-20|S_America|Peru
EPIISL77916|Avian|A/glaucous-gull/Alaska/44199-006/2006|H13N9|2006-09-23|N_America|United-States
EPIISL327625|Avian|A/black-skimmer/Chile/C20100/2016|H13N9|2016-12-13|S_America|Chile
EPIISL327624|Avian|A/black-skimmer/Chile/C20057/2016|H13N8|2016-12-13|S_America|Chile
EPIISL327607|Avian|A/kelp-gull/Chile/C27733/2017|H13N8|2017-06-23|S_America|Chile
EPIISL189981|Avian|A/gull/Peru/P43/2007|H13N2|2007-11-27|S_America|Peru
EPIISL141506|Avian|A/common-murre/Newfoundland/AB376/2011|H1N2|2011-07-21|N_America|Canada
EPIISL222168|Avian|A/glaucous-winged-gull/Southcentral-Alaska/14MB00623/2014|H16N3|2014-08-12|N_America|United-States
EPIISL208107|Avian|A/ring-billed-gull/Massachusetts/13DC30736-1/2013|H13N8|2013-12-19|N_America|United-States
EPIISL307648|Avian|A/ruddy-turnstone/New-Jersey/UGAI17-1963/2017|H5Nx|2017-05-12|N_America|United-States
EPIISL4056657|Avian|A/Red-Knot/Delaware-Bay/605/2020|H13N6|2020-05-29|N_America|United-States
EPIISL189976|Avian|A/gull/Peru/CH98/2010|H13Nx|2010-11-27|S_America|Peru
EPIISL189971|Avian|A/gull/Peru/CH121/2010|H13N2|2010-12-02|S_America|Peru
EPIISL154833|Avian|A/seagull/Chile/5775/2009|H13N9|2009-11-03|S_America|Chile
EPIISL189969|Avian|A/gull/Peru/CH02/2009|H13N2|2009-09-13|S_America|Peru
EPIISL189975|Avian|A/black-skimmer/Peru/CH55/2010|H13N2|2010-04-06|S_America|Peru
EPIISL61670|Avian|A/turkey/Chile/28317-6504-3/2009|H1N1|2009-08-17|S_America|Chile
EPIISL69219|Avian|A/duck/Hong-Kong/15/1976|H10N5|1976-01-01|Eurasia|Hong-Kong
EPIISL118752|Avian|A/duck/Hong-Kong/273/1978|H2N2|1978-01-01|Eurasia|Hong-Kong
EPIISL75883|Avian|A/quail/Aichi/1/2009|H7N6|2009-02-01|Eurasia|Japan
EPIISL99557|Avian|A/chicken/Eastern-China/43/2007|H6N2|2007-06-01|Eurasia|China
EPIISL707459|Avian|A/duck/Guangdong/7-20-DGCP028-C/2017|H6N6|2017-07-02|Eurasia|China
EPIISL199221|Avian|A/goose/Guangdong/04-22-DGCP110-O/2015-H6N2-|H6N2|2015-04-22|Eurasia|China
EPIISL112613|Avian|A/duck/Shantou/1080/2007|H6N2|2007-06-01|Eurasia|China
EPIISL113766|Avian|A/duck/Fujian/8807/2006|H6N6|2006-09-01|Eurasia|China
EPIISL113661|Avian|A/duck/Fujian/5813/2007|H6N6|2007-10-01|Eurasia|China
EPIISL144922|Avian|A/duck/Quanh-Ninh/17/2013|H6N6|2013-04-10|Eurasia|Vietnam
EPIISL200374|Avian|A/chicken/Hunan/12-28-YYGKJ40-P/2013-Mixed-|H6N6|2013-12-28|Eurasia|China
EPIISL200480|Avian|A/duck/Jiangxi/01-14-NCJD029-P/2015-Mixed-|H6N6|2015-01-14|Eurasia|China
EPIISL200472|Avian|A/duck/Jiangsu/12-18-NJLH1266-P/2014-Mixed-|H3N2|2014-12-18|Eurasia|China
EPIISL503609|Avian|A/duck/Viet-Nam/HU13-65/2019|H5N6|2019-08-29|Eurasia|Vietnam
EPIISL3895|Avian|A/duck/Guangxi/07/1999|H5N1|1999-01-01|Eurasia|China
EPIISL132308|Avian|A/Muscovy-duck/Ca-Mau/22/2007|H5N1|2007-01-01|Eurasia|Vietnam
EPIISL4036|Avian|A/chicken/Guangdong/174/04|H5N1|2004-01-01|Eurasia|China
EPIISL11111|Avian|A/chicken/Thailand/PC-168/2006|H5N1|2006-01-01|Eurasia|Thailand
EPIISL20853|Avian|A/chicken/Thailand/NS-341/2008|H5N1|2008-01-01|Eurasia|Thailand
EPIISL10667|Avian|A/goose/Guiyang/337/2006|H5N1|2006-01-01|Eurasia|China
EPIISL19928|Avian|A/chicken/Saudi-Arabia/6732-13/2007|H5N1|2007-01-01|Eurasia|Saudi-Arabia
EPIISL89462|Avian|A/ostrich/Suzhou/097/2003|H5N1|2003-04-16|Eurasia|China
EPIISL12700476|Avian|A/Chicken/Ajun-Farm/LYR-HW/2004|H5N1|2004-01-01|Eurasia|Indonesia
EPIISL284315|Avian|A/muscovy-duck/East-Java/SB29/2012|H5N1|2012-07-01|Eurasia|Indonesia
EPIISL9329|Avian|A/Duck/Fujian/1734/05|H5N1|2005-01-01|Eurasia|China
EPIISL137466|Avian|A/muscovy-duck/Vietnam/LBM258/2012|H5N1|2012-01-01|Eurasia|Vietnam
EPIISL167366|Avian|A/duck/Khanhhoa/CVVI-25/2014|H5N1|2014-02-03|Eurasia|Vietnam
EPIISL4031391|Avian|A/Duck/China/B6-M/2019|H5N6|2019-03-01|Eurasia|China
EPIISL13295067|Avian|A/duck/Cambodia/e5PPOreu241D3/2020|H5N6|2020-06-13|Eurasia|Cambodia
EPIISL401821|Avian|A/muscovy-duck/East-Java/Av252/2014|H5N1|2014-02-02|Eurasia|Indonesia
EPIISL167373|Avian|A/duck/Khanhhoa/CVVI-32/2014|H5N1|2014-02-08|Eurasia|Vietnam
EPIISL400637|Avian|A/duck/East-Java/Av259/2014|H5N1|2014-09-02|Eurasia|Indonesia
EPIISL400761|Avian|A/chicken/East-Java/Av615/2015|H5N1|2015-08-14|Eurasia|Indonesia
EPIISL78017|Avian|A/duck/Hunan/69/2004|H5N1|2004-01-01|Eurasia|China
EPIISL208823|Avian|A/duck/Eastern-China/L0230/2010|H5N2|2010-02-28|Eurasia|China
EPIISL199196|Avian|A/goose/Shandong/04-22-GT/2015-H5N2-|H5N2|2015-04-22|Eurasia|China
EPIISL167904|Avian|A/duck/England/36254/14|H5N8|2014-11-14|Eurasia|United-Kingdom
EPIISL256398|Avian|A/chicken/Taiwan/x37/2016|H5N8|2016-12-21|Eurasia|Taiwan
EPIISL157940|Avian|A/chicken/Bangladesh/15085/2012|H5N1|2012-01-18|Eurasia|Bangladesh
EPIISL388028|Avian|A/duck/Bangladesh/35343/2018|H5N1|2018-04-27|Eurasia|Bangladesh
EPIISL13156687|Avian|A/duck/Bangladesh/19D1850/2022|H5N1|2022-02-23|Eurasia|Bangladesh
EPIISL157943|Avian|A/chicken/Bangladesh/15078/2012|H5N1|2012-01-18|Eurasia|Bangladesh
EPIISL188695|Avian|A/chicken/India/07TI01/2013|H5N1|2013-07-30|Eurasia|India
EPIISL198209|Avian|A/chicken/Bhutan/04TI01/2015|H5N1|2015-04-01|Eurasia|Bhutan
EPIISL118563|Avian|A/duck/Rugen/78-6/1981|H2N3|1981-01-01|Eurasia|Germany
EPIISL118658|Avian|A/mallard/MT/Y61|H2N2|1961-01-01|Eurasia|Russia
EPIISL73364|Avian|A/greylag-goose/Netherlands/4/1999|H6N1|1999-03-01|Eurasia|Netherlands
EPIISL7160|Avian|A/teal/Italy/3812/2005|H5N3|2005-01-01|Eurasia|Italy
EPIISL1493|Avian|A/chicken/Germany/R45/98|H9N2|1998-01-01|Eurasia|Germany
EPIISL328940|Avian|A/mallard-duck/Netherlands/3/2001|H3N6|2001-09-24|Eurasia|Netherlands
EPIISL189467|Avian|A/mallard/Sweden/233/2002|H10N8|2002-10-25|Eurasia|Sweden
EPIISL67746|Avian|A/duck/France/02166/2002|HxNx|2002-01-01|Eurasia|France
EPIISL13940|Avian|A/duck/Korea/LPM01/2004|H3N2|2004-01-01|Eurasia|Korea
EPIISL13956|Avian|A/duck/Korea/LPM86/2006|H3N2|2006-01-01|Eurasia|Korea
EPIISL24648|Avian|A/chicken/Korea/03188/2003|H9N2|2003-01-01|Eurasia|Korea
EPIISL9886|Avian|A/chicken/Korea/S21/04|H9N2|2004-01-01|Eurasia|Korea
EPIISL24655|Avian|A/duck/Korea/LPM25/2005|H9N2|2005-01-01|Eurasia|Korea
EPIISL1486|Avian|A/duck/Germany/113/95|H9N2|1995-01-01|Eurasia|Germany
EPIISL506152|Avian|A/pheasant/South-Korea/N12-030/2012|H9N2|2012-11-07|Eurasia|Korea
EPIISL243624|Avian|A/mallard-duck/Netherlands/29/2008|H11N9|2008-09-22|Eurasia|Netherlands
EPIISL156384|Avian|A/softbill/California/13907-21/1994|H7N1|1994-02-22|N_America|United-States
EPIISL377|Avian|A/duck/Mongolia/47/01|H7N1|2001-01-01|Eurasia|Mongolia
EPIISL146392|Avian|A/duck/Jiangxi/23005/2009|H7N3|2009-01-01|Eurasia|China
EPIISL77911|Avian|A/thick-billed-murre/Alaska/44088-059/2006|H11N9|2006-05-30|N_America|United-States
EPIISL104474|Avian|A/chicken/Korea/408/2007|H9N2|2007-02-27|Eurasia|Korea
EPIISL301029|Avian|A/duck/Shiga/26/2004|H4N6|2004-01-01|Eurasia|Japan
EPIISL15211|Avian|A/duck/Eastern-China/166/2004|H4N6|2004-01-01|Eurasia|China
EPIISL181122|Avian|A/duck/Vietnam/LBM553/2013|H3N8|2013-12-10|Eurasia|Vietnam
EPIISL293991|Avian|A/duck/Hokkaido/102/2014|H3N8|2014-09-23|Eurasia|Japan
EPIISL12408|Avian|A/duck/Hong-Kong/312/1978|H5N3|1978-01-01|Eurasia|Hong-Kong
EPIISL65331|Avian|A/chicken/Hunan/fg/2004|H5N1|2004-01-01|Eurasia|China
EPIISL2308|Avian|A/Duck/Hong-Kong/552/79|H9N2|1979-01-01|Eurasia|Hong-Kong
EPIISL337|Avian|A/chicken/Osaka/aq69/2001|H9N2|2001-01-01|Eurasia|Japan
EPIISL67732|Avian|A/chicken/Jilin/he/2002|H5N1|2002-01-01|Eurasia|China
EPIISL67726|Avian|A/chicken/Hunan/774/2002|H9N2|2002-01-01|Eurasia|China
EPIISL7408|Avian|A/partridge/Shantou/4525/2002|H9N2|2002-01-01|Eurasia|China
EPIISL2551|Avian|A/quail/Hong-Kong/1721-20/99|H6N1|1999-01-01|Eurasia|Hong-Kong
EPIISL11172|Avian|A/chicken/Dubai/338/2001|H9N2|2001-01-01|Eurasia|United-Arab-Emirates
EPIISL85793|Avian|A/chicken/Iran/10VIR854-1/2002|H9N2|2002-01-01|Eurasia|Iran
EPIISL29791|Avian|A/chicken/Pakistan/UDL-03/2005|H9N2|2005-12-21|Eurasia|Pakistan
EPIISL129595|Avian|A/chicken/Iran/AGH-B2/2012|H9N2|2012-02-20|Eurasia|Iran
EPIISL80922|Avian|A/avian/Saudi-Arabia/910135/2006|H9N2|2006-01-01|Eurasia|Saudi-Arabia
EPIISL379562|Avian|A/chicken/India/AR117/2018|H9N2|2018-02-11|Eurasia|India
EPIISL368247|Avian|A/chicken/Bangladesh/AR11749/16|H9N2|2016-07-12|Eurasia|Bangladesh
EPIISL284711|Avian|A/chicken/Bangladesh/30461/2016|H9N2|2016-07-22|Eurasia|Bangladesh
EPIISL256789|Avian|A/quail/Bangladesh/24008/2014|H9N2|2014-12-29|Eurasia|Bangladesh
EPIISL503506|Avian|A/chicken/Bangladesh/38150/2019|H9N2|2019-02-19|Eurasia|Bangladesh
EPIISL503518|Avian|A/chicken/Bangladesh/40498/2019|H9N2|2019-07-10|Eurasia|Bangladesh
EPIISL11299|Avian|A/quail/Shantou/3851/2002|H9N2|2002-01-01|Eurasia|China
EPIISL173921|Avian|A/chicken/Henan/12/2008|H9N2|2008-12-01|Eurasia|China
EPIISL188533|Avian|A/chicken/Guangxi/DX/2008|H9N2|2008-12-12|Eurasia|China
EPIISL199342|Avian|A/chicken/Jiangxi/01-14-NCJD181-P/2015-H5N6-|H5N6|2015-01-14|Eurasia|China
EPIISL699284|Avian|A/chicken/Guangdong/10-21-SZBJ005-O/2016|H9N2|2016-10-21|Eurasia|China
EPIISL174284|Avian|A/chicken/Jilin/1031/2012|H9N2|2012-10-31|Eurasia|China
EPIISL176263|Avian|A/chicken/Dongguan/1459/2014|H7N9|2014-02-21|Eurasia|China
EPIISL206717|Avian|A/chicken/Guizhou/112/2011|H9N2|2011-01-01|Eurasia|China
EPIISL387619|Avian|A/chicken/Viet-Nam/QN-0131/2013|H9N2|2013-05-08|Eurasia|Vietnam
EPIISL180017|Avian|A/chicken/Jiangxi/13536/2014|H7N9|2014-04-06|Eurasia|China
EPIISL15854273|Avian|A/chicken/Foshan/G817/2019|H9N2|2019-12-11|Eurasia|China
EPIISL199184|Avian|A/chicken/Jiangsu/03-06-WXBT054-O/2015-H9N2-|H9N2|2015-03-06|Eurasia|China
EPIISL180151|Avian|A/chicken/Jiangxi/18524/2014|HxNx|2014-06-15|Eurasia|China
EPIISL281316|Avian|A/chicken/ShanDong/227AC/2017|H9N2|2017-02-27|Eurasia|China
EPIISL501500|Avian|A/chicken/Jiangsu/3598/2017|H9N2|2017-10-12|Eurasia|China
EPIISL697343|Avian|A/chicken/Shandong/01-26-TAWL015-O/2019|H9N2|2019-01-26|Eurasia|China
EPIISL301859|Avian|A/chicken/China/a8/2017|H9N2|2017-11-01|Eurasia|China
EPIISL379657|Avian|A/chicken/Hunan/SD083/2017|H7N9|2017-02-27|Eurasia|China
EPIISL259760|Avian|A/chicken/Zhejiang/1-10-HZ142/2017|H7N9|2017-01-10|Eurasia|China
EPIISL696560|Avian|A/chicken/China/A-chicken-Zhejiang-198-2019/2019|H9N2|2019-03-01|Eurasia|China
EPIISL4063971|Avian|A/chicken/China/861/2015|H9N2|2015-01-01|Eurasia|China
EPIISL408279|Avian|A/chicken/Vietnam/Raho6-Tg5-V2-S4/2018|H9N2|2018-03-21|Eurasia|Vietnam
EPIISL700914|Avian|A/chicken/Hubei/S135/2017|H9N2|2017-11-06|Eurasia|China
EPIISL697310|Avian|A/chicken/Shandong/10-23-TAWL019-C/2018|H9N2|2018-10-23|Eurasia|China
EPIISL14223935|Avian|A/chicken/China/2088/2020|H9N2|2020-06-08|Eurasia|China
EPIISL408200|Avian|A/chicken/Vietnam/NCVD-NA3-V1-S3/2018|H9N2|2018-02-06|Eurasia|Vietnam
EPIISL408173|Avian|A/chicken/Vietnam/NCVD-18-112-14/2018|H9N2|2018-07-03|Eurasia|Vietnam
EPIISL399074|Avian|A/chicken/China/G1251M-16H9N2/2016|H9N2|2016-02-01|Eurasia|China
EPIISL4254451|Avian|A/Chicken/Guangdong/GZ14511/2019-H9N2-|H9N2|2019-09-05|Eurasia|China
EPIISL234433|Avian|A/chicken/Guangxi/SIC20/2014|H9N2|2014-09-01|Eurasia|China
EPIISL14920023|Avian|A/chicken/Shandong/Taian29/2022|H9N2|2022-03-08|Eurasia|China
EPIISL234453|Avian|A/chicken/Shandong/SIC34/2014|H9N2|2014-11-01|Eurasia|China
EPIISL283539|Avian|A/duck/Hunan/S40506/2015|H7N9|2015-11-16|Eurasia|China
EPIISL12700544|Avian|A/Duck/Vietnam/An-Giang/680b/2005|H5N1|2005-12-17|Eurasia|Vietnam
EPIISL1258|Avian|A/African-starling/England-Q/983/1979|H7N1|1979-01-01|Eurasia|United-Kingdom
EPIISL12412|Avian|A/duck/Yunnan/435/2002|H5N3|2002-01-01|Eurasia|China
EPIISL31124|Avian|A/chicken/Taiwan/A703-1/2008|H5N2|2008-01-01|Eurasia|Taiwan
EPIISL179535|Avian|A/chicken/GY/a451/2015|H5N2|2015-01-22|Eurasia|Taiwan
EPIISL165794|Avian|A/duck/Bangladesh/1822/2011|H3N2|2011-01-19|Eurasia|Bangladesh
EPIISL7595028|Avian|A/Anas-platyrhynchos/Belgium/9093-002/2020|H4N6|2020-09-08|Eurasia|Belgium
EPIISL205854|Avian|A/duck/Zhejiang/1208/2009|H7N3|2009-04-17|Eurasia|China
EPIISL206836|Avian|A/duck/Jiangxi/S21046/2012|H4N2|2012-06-05|Eurasia|China
EPIISL179383|Avian|A/duck/Quang-Ninh/220/2014|H3N2|2014-09-17|Eurasia|Vietnam
EPIISL199420|Avian|A/duck/Guangdong/02-11-DGCP101-P/2015-H6N6-|H6N6|2015-02-11|Eurasia|China
EPIISL9572755|Avian|A/duck/Vietnam/HN6479/2020|H3N2|2020-07-29|Eurasia|Vietnam
EPIISL697199|Avian|A/duck/Fujian/11-03-FZHX1120-C/2016|HxNx|2016-11-03|Eurasia|China
EPIISL6816031|Avian|A/chicken/China/81213/2017|H1N3|2017-08-01|Eurasia|China
EPIISL1154|Avian|A/Aquatic-Bird/Hong-Kong/m603/98|H11N1|1998-01-01|Eurasia|Hong-Kong
EPIISL267387|Avian|A/mallard-duck/Netherlands/24/2011|H2N3|2011-10-03|Eurasia|Netherlands
EPIISL192665|Avian|A/Chicken/NL-Barneveld/15004745-001-005/2015|H7N7|2015-03-11|Eurasia|Netherlands
EPIISL84565|Avian|A/herring-gull/Netherlands/4/2006|H10N4|2006-01-01|Eurasia|Netherlands
EPIISL267370|Avian|A/mallard-duck/Netherlands/22/2011|H4N6|2011-09-30|Eurasia|Netherlands
EPIISL63534|Avian|A/mallard/Czech-Republic/14884-36/2007|H9N2|2007-09-24|Eurasia|Czech-Republic
EPIISL62759|Avian|A/mallard/Czech-Republic/16738-4/2008|H9N2|2008-10-16|Eurasia|Czech-Republic
EPIISL189720|Avian|A/black-headed-gull/Netherlands/40/2009|H11N9|2009-11-20|Eurasia|Netherlands
EPIISL212455|Avian|A/chicken/England/11406/2008|H7N7|2008-06-02|Eurasia|United-Kingdom
EPIISL129583|Avian|A/turkey/France/10-040/2010|H6N1|2010-04-01|Eurasia|France
EPIISL309810|Avian|A/Chicken/Netherlands/12014794/2012|H7N7|2012-08-09|Eurasia|Netherlands
EPIISL267376|Avian|A/mallard-duck/Netherlands/18/2012|H4N2|2012-08-21|Eurasia|Netherlands
EPIISL397752|Avian|A/ruddy-turnstone/South-Carolina/UGAI17-4979/2017|H2N5|2017-12-09|N_America|United-States
EPIISL329021|Avian|A/mallard-duck/Netherlands/86/2008|H7N1|2008-02-23|Eurasia|Netherlands
EPIISL243394|Avian|A/mallard-duck/Netherlands/22/2010|H10N7|2010-09-07|Eurasia|Netherlands
EPIISL328999|Avian|A/mallard-duck/Netherlands/1/2005|H9N2|2005-10-01|Eurasia|Netherlands
EPIISL252419|Avian|A/guinea-fowl/France/150207n/2015|H5N9|2015-12-03|Eurasia|France
EPIISL387355|Avian|A/duck/Viet-Nam/HN-2525/2015|HxNx|2015-10-25|Eurasia|Vietnam
EPIISL99191|Avian|A/teal/Tagarskoe-lake/22/2010|H3N8|2010-09-01|Eurasia|Russia
EPIISL277043|Avian|A/duck/Wuxi/JYJN126/2014|H11N2|2013-12-24|Eurasia|China
EPIISL158687|Avian|A/mallard/Italy/4518/2007|H10N1|2007-01-01|Eurasia|Italy
EPIISL158215|Avian|A/mallard/Sweden/4508/2004|H4N6|2004-07-30|Eurasia|Sweden
EPIISL67870|Avian|A/mallard/Sweden/85/2002|H7N7|2002-01-01|Eurasia|Sweden
EPIISL119129|Avian|A/wild-duck/Shantou/992/2000|H2N8|2000-01-01|Eurasia|China
EPIISL189411|Avian|A/mallard/Portugal/83660/2009|H9N2|2009-06-17|Eurasia|Portugal
EPIISL63506|Avian|A/gadwall/Altai/1324/2007|H3N8|2007-09-01|Eurasia|Russia
EPIISL149904|Avian|A/ruddy-shelduck/Mongolia/590C2/2009|H11N2|2009-07-29|Eurasia|Mongolia
EPIISL8915|Avian|A/mallard-duck/AST/244/1982|H14N6|1982-01-01|Eurasia|Russia
EPIISL120877|Avian|A/duck/Korea/LSY/10|H7N7|2010-06-01|Eurasia|Korea
EPIISL368631|Avian|A/duck/Mongolia/451/2013|H10N3|2013-09-02|Eurasia|Mongolia
EPIISL189315|Avian|A/mallard/Sweden/2834/2003|H8N4|2003-05-27|Eurasia|Sweden
EPIISL12427|Avian|A/migratory-duck/Hong-Kong/MPS180/2003|H4N6|2003-01-01|Eurasia|Hong-Kong
EPIISL120209|Avian|A/teal/Ukraine/12177-NAMRU3/2005|H7N9|2005-09-17|Eurasia|Ukraine
EPIISL291188|Avian|A/Mallard/Netherlands/13012202/2013|H4N6|2013-09-10|Eurasia|Netherlands
EPIISL9951289|Avian|A/duck/Bangladesh/18D1578/2021|H3N2|2021-01-04|Eurasia|Bangladesh
EPIISL243509|Avian|A/mallard-duck/Netherlands/18/2007|H4N6|2007-11-22|Eurasia|Netherlands
EPIISL80762|Avian|A/duck/Hunan/8-19/2009|H4N2|2009-01-01|Eurasia|China
EPIISL277029|Avian|A/duck/Wuxi/7275/2016|H3N8|2016-01-15|Eurasia|China
EPIISL378357|Avian|A/eurasian-curlew/Zhuanghe/ZH-64/2013|H3N6|2013-04-01|Eurasia|China
EPIISL399746|Avian|A/duck/Cambodia/C8W6M1/2018|H10N7|2018-02-06|Eurasia|Cambodia
EPIISL804049|Avian|A/turkey/Netherlands/17003061-001005/2017|H9N2|2017-03-07|Eurasia|Netherlands
EPIISL13984066|Avian|A/gadwall/Heilongjiang/XKH2/2013-H10N6-|H10N6|2013-09-01|Eurasia|China
EPIISL9572809|Avian|A/duck/Vietnam/HN6105/2020|H4N2|2020-01-29|Eurasia|Vietnam
EPIISL381696|Avian|A/wild-waterfowl/Korea/F7-18/2018|H4N8|2018-01-16|Eurasia|Korea
EPIISL1240996|Avian|A/common-teal/Novosibirsk-region/3559k/2020|H4N6|2020-08-29|Eurasia|Russia
EPIISL14931847|Avian|A/duck/Moscow/5881/2021|H3N2|2021-10-06|Eurasia|Russia
EPIISL4071516|Avian|A/duck/Bangladesh/41849/2019|H1N3|2019-12-09|Eurasia|Bangladesh
EPIISL337148|Avian|A/pochard/Buryatia/33/2018|H4N6|2018-08-25|Eurasia|Russia
EPIISL14885170|Avian|A/duck/Bangladesh/50190/2021|H4N6|2021-10-16|Eurasia|Bangladesh
EPIISL300529|Avian|A/teal/Markeev/13-3-11/2016|H5N2|2016-11-03|Eurasia|Ukraine
EPIISL399383|Avian|A/duck/Thailand/NA01/2003|H3N2|2003-01-01|Eurasia|Thailand
EPIISL399744|Avian|A/duck/Cambodia/3T-24-1-D14/2017|H7N7|2017-09-17|Eurasia|Cambodia
EPIISL292232|Avian|A/Bar-headed-Goose/Qinghai/HDT001/2016|H5N8|2016-04-21|Eurasia|China
EPIISL316540|Avian|A/duck/Italy/17VIR8200-12/2017|H5N8|2017-09-25|Eurasia|Italy
EPIISL11208197|Avian|A/duck/Hunan/S40268/2021-H5N6-|H5N6|2021-12-01|Eurasia|China
EPIISL17051400|Avian|A/bald-eagle/BC/AIVPHL-232/2022|H5N1|2022-08-25|N_America|Canada
EPIISL16013752|Avian|A/Pelican/Venezuela/Pel3/2022|H5N1|2022-11-25|S_America|Venezuela
EPIISL16013753|Avian|A/Pelican/Venezuela/Pel4/2022|H5N1|2022-11-25|S_America|Venezuela
EPIISL17353509|Avian|A/chicken/Choco/ICA-3504/2022|H5N1|2022-11-01|S_America|Colombia
EPIISL17353839|Avian|A/duck/Choco/ICA-3501/2022|H5N1|2022-10-09|S_America|Colombia
EPIISL17353508|Avian|A/chicken/Choco/ICA-3502/2022|H5N1|2022-11-13|S_America|Colombia
EPIISL17353507|Avian|A/chicken/Bolivar/ICA-3500/2022|H5N1|2022-11-08|S_America|Colombia
EPIISL17353838|Avian|A/chicken/Magdalena/ICA-3503/2022|H5N1|2022-11-18|S_America|Colombia
EPIISL16157545|Avian|A/chicken/Ecuador/02/2022|H5N1|2022-11-25|S_America|Ecuador
EPIISL16161675|Avian|A/chicken/Ecuador/04/2022|H5N1|2022-11-25|S_America|Ecuador
EPIISL17353510|Avian|A/chicken/Cordoba/ICA-3499/2022|H5N1|2022-11-26|S_America|Argentina
EPIISL17885947|Avian|A/humboldt-penguin/Tarapaca/238744-2/2023|H5N1|2023-02-23|S_America|Chile
EPIISL18005783|Avian|A/domestic-duck/Araucania/239189-3/2023|H5N1|2023-02-28|S_America|Chile
EPIISL17477222|Avian|A/gull/Peru/A267/2022|H5N1|2022-12-01|S_America|Peru
EPIISL17011964|Avian|A/Gull/Chile/7023-2/2022|H5N1|2022-12-07|S_America|Chile
EPIISL16891401|Avian|A/Peruvian-pelican/Chile/C61740/2022|H5N1|2022-12-02|S_America|Chile
EPIISL17885958|Avian|A/chicken/Araucania/239189-2/2023|H5N1|2023-02-28|S_America|Chile
EPIISL17885869|Avian|A/goose/Araucania/239189-1/2023|H5N1|2023-02-28|S_America|Chile
EPIISL16249730|Avian|A/chicken/Peru/LIM-INS-003/2022|H5N1|2022-11-29|S_America|Peru
EPIISL17885942|Avian|A/pelican/Tarapaca/227436-2/2022|H5N1|2022-12-09|S_America|Chile
EPIISL17660070|Avian|A/chicken/Peru/23-005607-001-original/2022|H5N1|2022-11-11|S_America|Peru
EPIISL17777528|Avian|A/peruvian-booby/Peru/CAL-INS-007/2023|H5N1|2023-03-17|S_America|Peru
EPIISL17805995|Avian|A/chicken/Peru/AIS0550/2022|H5N1|2022-12-12|S_America|Peru
EPIISL17885921|Avian|A/pelican/Maule/231155-2/2023|H5N1|2023-01-09|S_America|Chile
EPIISL17885927|Avian|A/pelican/Atacama/229424-2/2022|H5N1|2022-12-22|S_America|Chile
EPIISL17806002|Avian|A/pelican/Peru/AIS0541/2022|H5N1|2022-11-16|S_America|Peru
EPIISL18054504|Avian|A/pelican/Peru/PIU-013/2022|H5N1|2022-11-23|S_America|Peru
EPIISL17660073|Avian|A/owl/Peru/23-005629-001-original/2022|H5N1|2022-11-11|S_America|Peru
EPIISL17777530|Avian|A/guanay-cormorant/Peru/CAL-INS-009/2023|H5N1|2023-03-17|S_America|Peru
EPIISL17777533|Avian|A/peruvian-booby/Peru/LIM-INS-012/2023|H5N1|2023-04-12|S_America|Peru
EPIISL16249274|Avian|A/pelican/Peru/PIU-INS-001/2022|H5N1|2022-11-12|S_America|Peru
EPIISL17973443|Avian|A/wildbird/Ecuador/IC03-4587/2023|H5N1|2023-01-11|S_America|Ecuador
EPIISL17973458|Avian|A/wildbird/Ecuador/IC06-4590/2023|H5N1|2023-01-11|S_America|Ecuador
EPIISL18054501|Avian|A/sanderling/Peru/PIU-005/2022|H5N1|2022-11-22|S_America|Peru
EPIISL17806000|Avian|A/pelican/Peru/AIS0538/2022|H5N1|2022-11-10|S_America|Peru
EPIISL18054506|Avian|A/pelican/Peru/PIU-019/2022|H5N1|2022-11-24|S_America|Peru
EPIISL17885934|Avian|A/pelican/Antofagasta/228246-2/2022|H5N1|2022-12-15|S_America|Chile
EPIISL17885978|Avian|A/sanderling/Arica-y-Parinacota/240265/2023|H5N1|2023-03-03|S_America|Chile
EPIISL17885967|Avian|A/blackish-oystercatcher/OHiggins/240628/2023|H5N1|2023-03-06|S_America|Chile
EPIISL17885948|Avian|A/humboldt-penguin/Coquimbo/239590/2023|H5N1|2023-02-28|S_America|Chile
EPIISL17885960|Avian|A/whimbrel/Coquimbo/239964/2023|H5N1|2023-03-05|S_America|Chile
EPIISL17805997|Avian|A/avian/Peru/AISA0446/2022|H5N1|2022-11-22|S_America|Peru
EPIISL17099964|Avian|A/Pelecanus/Peru/VFAR-140/2022|H5N1|2022-12-01|S_America|Peru
EPIISL17885983|Avian|A/pelican/Valparaiso/233450-1/2023|H5N1|2023-01-23|S_America|Chile
EPIISL17885965|Avian|A/chiloe-wigeon/OHiggins/240893-2/2023|H5N1|2023-03-09|S_America|Chile
EPIISL17477221|Avian|A/pelican/Peru/A106/2022|H5N1|2022-11-01|S_America|Peru
EPIISL17885973|Avian|A/tern/Maule/238507/2023|H5N1|2023-02-23|S_America|Chile
EPIISL17805994|Avian|A/chicken/Peru/AIS0548/2022|H5N1|2022-12-22|S_America|Peru
EPIISL18005779|Avian|A/domestic-duck/Maule/240466-1/2023|H5N1|2023-03-07|S_America|Chile
EPIISL17885987|Avian|A/whimbrel/Valparaiso/239946/2023|H5N1|2023-03-05|S_America|Chile
EPIISL17885878|Avian|A/chicken/Nuble/239136/2023|H5N1|2023-02-27|S_America|Chile
EPIISL17885849|Avian|A/black-skimmer/Maule/240379/2023|H5N1|2023-03-06|S_America|Chile
EPIISL17885873|Avian|A/chicken/Nuble/241681-1/2023|H5N1|2023-03-10|S_America|Chile
EPIISL17885876|Avian|A/chicken/Nuble/240684/2023|H5N1|2023-03-08|S_America|Chile
EPIISL17885874|Avian|A/chicken/Nuble/241557-1/2023|H5N1|2023-03-10|S_America|Chile
EPI_ISL_19752381|A/chicken/Chaco/516-4/2025|H5N1|2025-02-06
EPI_ISL_19823067|A/Chicken/Argentina/516-6/2025|H5N1|2025-02-25
EPI_ISL_19823064|A/Chicken/Argentina/516-5/2025|H5N1|2025-02-25
EPIISL17885872|Avian|A/chicken/OHiggins/241252-1/2023|H5N1|2023-03-12|S_America|Chile
EPIISL17777526|Avian|A/peruvian-booby/Peru/LIM-INS-005/2023|H5N1|2023-03-20|S_America|Peru
EPIISL17777525|Avian|A/peruvian-booby/Peru/LIM-INS-004/2023|H5N1|2023-04-03|S_America|Peru
EPIISL17885946|Avian|A/chicken/Araucania/241892-2/2023|H5N1|2023-03-14|S_America|Chile
EPIISL17885966|Avian|A/turkey/Araucania/241892-3/2023|H5N1|2023-03-14|S_America|Chile
EPIISL17805987|Avian|A/chicken/Peru/AIS0539/2022|H5N1|2022-11-18|S_America|Peru
EPIISL17660072|Avian|A/chicken/Peru/23-005607-003-original/2022|H5N1|2022-11-11|S_America|Peru
EPIISL16249681|Avian|A/chicken/Peru/LAM-INS-002/2022|H5N1|2022-11-28|S_America|Peru
EPIISL17805989|Avian|A/chicken/Peru/AIS0542/2022|H5N1|2022-12-01|S_America|Peru
EPIISL17885949|Avian|A/chicken/Araucania/240481-1/2023|H5N1|2023-03-07|S_America|Chile
EPIISL18005781|Avian|A/domestic-duck/Araucania/240481-2/2023|H5N1|2023-03-07|S_America|Chile
EPIISL17885932|Avian|A/pelican/Valparaiso/233418-1/2023|H5N1|2023-01-20|S_America|Chile
EPIISL17885953|Avian|A/elegant-tern/Tarapaca/229133-1/2022|H5N1|2022-12-23|S_America|Chile
EPIISL17885923|Avian|A/pelican/Coquimbo/230310-1/2023|H5N1|2023-01-02|S_America|Chile
EPIISL17477223|Avian|A/falcon/Peru/A273/2022|H5N1|2022-12-01|S_America|Peru
EPIISL17885969|Avian|A/heron/Antofagasta/228705-3/2022|H5N1|2022-12-20|S_America|Chile
EPIISL17477220|Avian|A/gull/Peru/A102/2022|H5N1|2022-11-01|S_America|Peru
EPIISL17011958|Avian|A/Gull/Chile/7023-3/2022|H5N1|2022-12-07|S_America|Chile
EPIISL17477219|Avian|A/pelican/Peru/A074/2022|H5N1|2022-11-01|S_America|Peru
EPIISL161828|Avian|A/Adelie-penguin/Antarctica/178/2013|H11N2|2013-02-02|Antarctica|Antarctica
EPIISL4061536|Avian|A/chinstrap-penguin/Cape-Shirreff/P36S/2017|H11N2|2017-01-21|S_America|Chile
EPIISL4061537|Avian|A/chinstrap-penguin/Cape-Shirreff/P19S/2017|H11N2|2017-01-27|S_America|Chile
EPIISL503089|Avian|A/chinstrap-penguin/Antarctica/HP04/2018|H11N2|2018-08-01|S_America|Antarctica
EPIISL3514|Avian|A/chicken/Chile/176822/02|H7N3|2002-01-01|S_America|Chile
EPIISL3516|Avian|A/chicken/Chile/4957/02|H7N3|2002-01-01|S_America|Chile
EPIISL3519|Avian|A/turkey/Chile/4418/02|H7N3|2002-01-01|S_America|Chile
EPIISL67718|Avian|A/chicken/Chile/184240-1/2002|H7N3|2002-01-01|S_America|Chile
EPIISL5876|Avian|A/chicken/Chile/184240-4322/2002|H7N3|2002-01-01|S_America|Chile
EPIISL3515|Avian|A/chicken/Chile/4322/02|H7N3|2002-01-01|S_America|Chile
EPIISL3517|Avian|A/chicken/Chile/4968/02|H7N3|2002-01-01|S_America|Chile
EPIISL68443|Avian|A/semipalmated-sandpiper/Delaware/2144/2000|H11N6|2000-01-01|N_America|USA
EPIISL77373|Avian|A/rosy-billed-pochard/Argentina/CIP051-575/2007|H6N8|2007-05-01|S_America|Argentina
EPIISL94360|Avian|A/rosy-billed-pochard/Argentina/CIP051-269/2007|H6N8|2007-05-13|S_America|Argentina
EPIISL379919|Avian|A/cinnamon-teal/Argentina/CIP051-1588/2009|H7N9|2009-05-01|S_America|Argentina
EPIISL381000|Avian|A/silver-teal/Argentina/CIP051-52/2011|H6N2|2011-05-01|S_America|Argentina
EPIISL379920|Avian|A/cinnamon-teal/Argentina/CIP051-432/2011|H1N1|2011-07-01|S_America|Argentina
EPIISL380999|Avian|A/silver-teal/Argentina/CIP051-48/2011|H4N6|2011-05-01|S_America|Argentina
EPIISL380994|Avian|A/silver-teal/Argentina/CIP051-171/2011|H10N7|2011-06-01|S_America|Argentina
EPIISL18058051|Avian|A/white-rumped-sandpiper/Goias/RS1193/2012|H2N2|2012-04-01|S_America|Brazil
EPIISL379988|Avian|A/comb-duck/Argentina/CIP051-49/2011|H6N2|2011-05-01|S_America|Argentina
EPIISL224876|Avian|A/yellow-billed-pintail/Chile/10/2014|H7N3|2014-04-17|S_America|Chile
EPIISL224991|Avian|A/yellow-billed-pintail/Chile/10/2014|H7N3|2014-04-17|S_America|Chile
EPIISL224878|Avian|A/yellow-billed-teal/Chile/12/2014|H7N3|2014-04-26|S_America|Chile
EPIISL225006|Avian|A/yellow-billed-teal/Chile/12/2014|H7N3|2014-04-26|S_America|Chile
PENDING|Avian|A/yellow-billed-pintail/Argentina/CIP112-3688/2019|HxNx|2019-06-26|S_America|Argentina_
PENDING|Avian|A/rosy-billed-pochard/Argentina/CIP112-2836/2017|H9N2|2017-05-28|S_America|Argentina_
EPIISL326966|Avian|A/mallard/Chile/C14590/2016|H9N2|2016-08-16|S_America|Chile
EPIISL326979|Avian|A/mallard/Chile/C14592/2016|H9N2|2016-08-16|S_America|Chile
EPIISL257112|Avian|A/yellow-billed-teal/Chile/C5750/2016|H12N5|2016-01-21|S_America|Chile
EPIISL327596|Avian|A/whimbrel/Chile/C9351/2016|H1N1|2016-03-17|S_America|Chile
EPIISL326962|Avian|A/kelp-gull/Chile/C12395/2016|H6N2|2016-05-27|S_America|Chile
EPIISL6795365|Avian|A/Mallard/Peru/M6/2019|H2N6|2019-12-27|S_America|Peru
EPIISL381003|Avian|A/yellow-billed-teal/Argentina/CIP112-1227/2016|H4N6|2016-07-01|S_America|Argentina
PENDING|Avian|A/yellow-billed-pintail/Argentina/CIP112-3626/2019|H3N8|2019-05-02|S_America|Argentina_
PENDING|Avian|A/yellow-billed-teal/Argentina/CIP112-3749/2019|H8N4|2019-07-24|S_America|Argentina_
PENDING|Avian|A/rosy-billed-pochard/Argentina/CIP112-3773/2019|HxNx|2019-07-24|S_America|Argentina_
PENDING|Avian|A/yellow-billed-teal/Argentina/CIP112-3709/2019|H4N6|2019-06-26|S_America|Argentina_
PENDING|Avian|A/white-cheeked-pintail/Argentina/CIP112-4218/2019|H4N8|2019-07-25|S_America|Argentina_
PENDING|Avian|A/white-cheeked-pintail/Argentina/CIP112-4221/2019|H4N8|2019-07-25|S_America|Argentina_
EPIISL379811|Avian|A/turkey/Chile/17-002742-9/2017|H7N6|2017-01-01|S_America|Chile
EPIISL379815|Avian|A/turkey/Chile/17-002742-3/2017|H7N6|2017-01-01|S_America|Chile
EPIISL381788|Avian|A/Meleagris-gallopavo/Valparaiso/10-5-13/2017|H7N6|2017-01-02|S_America|Chile
EPIISL379814|Avian|A/turkey/Chile/17-002745-1/2017|H7N6|2017-01-01|S_America|Chile
EPIISL379816|Avian|A/turkey/Chile/17-002745-2/2017|H7N6|2017-01-01|S_America|Chile
EPIISL222693|Avian|A/yellow-billed-pintail/Chile/C1267/2015|H5N3|2015-09-24|S_America|Chile
EPIISL379436|Avian|A/yellow-billed-pintail/Chile/C34473/2017|H3N8|2017-12-01|S_America|Chile
EPIISL379434|Avian|A/kelp-gull/Chile/C35511/2017|H3N8|2017-12-18|S_America|Chile
EPIISL326971|Avian|A/mallard/Chile/C9756/2016|H8N4|2016-03-23|S_America|Chile
PENDING|Avian|A/yellow-billed-pintail/Argentina/CIP112-3689/2019|H6N8|2019-06-26|S_America|Argentina_
PENDING|Avian|A/white-cheeked-pintail/Argentina/CIP112-3431/2018|H2N1|2018-06-08|S_America|Argentina_
EPIISL379431|Avian|A/yellow-billed-teal/Chile/C30879/2017|H3N8|2017-09-07|S_America|Chile
PENDING|Avian|A/yellow-billed-teal/Argentina/CIP112-3640/2019|H9N2|2019-05-03|S_America|Argentina_
PENDING|Avian|A/yellow-billed-pintail/Argentina/CIP112-3919/2019|H4N6|2019-07-25|S_America|Argentina_
PENDING|Avian|A/yellow-billed-pintail/Argentina/CIP112-4062/2019|H3N8|2019-06-25|S_America|Argentina_
PENDING|Avian|A/silver-teal/Argentina/CIP112-4252/2019|H7N3|2019-07-30|S_America|Argentina_
PENDING|Avian|A/yellow-billed-teal/Argentina/CIP112-3032/2017|H2N1|2017-06-22|S_America|Argentina_
EPIISL327631|Avian|A/yellow-billed-teal/Chile/C26947/2017|H7N6|2017-06-07|S_America|Chile
EPIISL379427|Avian|A/yellow-billed-teal/Chile/C25813/2017|H7N6|2017-05-09|S_America|Chile
EPIISL327591|Avian|A/yellow-billed-pintail/Chile/C26936/2017|H1N9|2017-06-07|S_America|Chile
PENDING|Avian|A/yellow-billed-pintail/Argentina/CIP112-3927/2019|H11N9|2019-07-25|S_America|Argentina_
PENDING|Avian|A/rosy-billed-pochard/Argentina/CIP112-4123/2019|H6N8|2019-06-26|S_America|Argentina_
PENDING|Avian|A/rosy-billed-pochard/Argentina/CIP112-4120/2019|H6N8|2019-06-26|S_America|Argentina_
PENDING|Avian|A/white-cheeked-pintail/Argentina/CIP112-4200/2019|H6N8|2019-06-26|S_America|Argentina_
EPIISL379548|Avian|A/brown-skua/Antarctic/AE66/2011|H6N8|2011-01-02|Antarctica|Antarctica
EPIISL222692|Avian|A/mallard/Chile/C948/2015|H4N2|2015-09-22|S_America|Chile
EPIISL257108|Avian|A/yellow-billed-pintail/Chile/C2014/2015|H3N8|2015-10-16|S_America|Chile
EPIISL380995|Avian|A/silver-teal/Argentina/CIP051-1737/2009|H5N3|2009-05-01|S_America|Argentina
EPIISL63144|Avian|A/red-winged-tinamou/Argentina/MP1/2008|H1N1|2008-04-01|S_America|Argentina
EPIISL380997|Avian|A/silver-teal/Argentina/CIP051-188/2011|H7N7|2011-06-01|S_America|Argentina
PENDING|Avian|A/rosy-billed-pochard/Argentina/CIP112-3516/2019|H6N8|2019-05-02|S_America|Argentina_
PENDING|Avian|A/silver-teal/Argentina/CIP112-4265/2019|H10N7|2019-07-30|S_America|Argentina_
PENDING|Avian|A/yellow-billed-pintail/Argentina/CIP112-3549/2019|HxNx|2019-05-02|S_America|Argentina_
PENDING|Avian|A/cinnamon-teal/Argentina/CIP112-3955/2019|H10N7|2019-07-25|S_America|Argentina_
EPIISL110186|Avian|A/rosy-billed-pochard/Argentina/CIP051-559/2007|H9N2|2007-01-01|S_America|Argentina
EPIISL77372|Avian|A/rosy-billed-pochard/Argentina/CIP051-557/2007|H6N2|2007-05-01|S_America|Argentina
EPIISL190230|Avian|A/ruddy-turnstone/Peru/XVII/2006|H10N9|2006-10-17|S_America|Peru
EPIISL190241|Avian|A/oystercatcher/Peru/34/2006|H10N9|2006-11-07|S_America|Peru
EPIISL380993|Avian|A/silver-teal/Argentina/CIP051-32/2011|H4N2|2011-05-01|S_America|Argentina
EPIISL224990|Avian|A/Chilean-teal/Chile/8/2013|H7N6|2013-11-13|S_America|Chile
EPIISL224763|Avian|A/yellow-billed-teal/Chile/9/2013|H7N6|2013-11-13|S_America|Chile
EPIISL224986|Avian|A/Chilean-teal/Chile/9/2013|H7N6|2013-11-13|S_America|Chile
EPIISL224762|Avian|A/red-fronted-coot/Chile/5/2013|H3N6|2013-10-24|S_America|Chile
EPIISL225002|Avian|A/red-fronted-coot/Chile/5/2013|H3N6|2013-10-24|S_America|Chile
EPIISL327630|Avian|A/yellow-billed-teal/Chile/C8687/2016|H7N6|2016-03-11|S_America|Chile
EPIISL16853773|Avian|A/kelp-gull/Chile/C21939/2017|H5N6|2017-02-02|S_America|Chile
PENDING|Avian|A/yellow-billed-pintail/Argentina/CIP112-2690/2017|H4N6|2017-05-26|S_America|Argentina_
PENDING|Avian|A/rosy-billed-pochard/Argentina/CIP112-2796/2017|H4N6|2017-05-27|S_America|Argentina_
EPIISL77374|Avian|A/rosy-billed-pochard/Argentina/CIP051-925/2008|H6N2|2008-02-01|S_America|Argentina
EPIISL224873|Avian|A/yellow-billed-pintail/Chile/1/2012|H1N1|2012-07-26|S_America|Chile
EPIISL224994|Avian|A/yellow-billed-pintail/Chile/1/2012|H1N1|2012-07-26|S_America|Chile
EPIISL380998|Avian|A/silver-teal/Argentina/CIP051-25/2011|H4N8|2011-05-01|S_America|Argentina
EPIISL94361|Avian|A/rosy-billed-pochard/Argentina/CIP051-1977/2010|H6N2|2010-06-29|S_America|Argentina
EPIISL224764|Avian|A/yellow-billed-pintail/Chile/6/2013|H4N6|2013-11-01|S_America|Chile
EPIISL224998|Avian|A/yellow-billed-pintail/Chile/6/2013|H4N6|2013-11-01|S_America|Chile
EPIISL235707|Avian|A/white-rumped-sandpiper/Lagoa-do-Peixe/RS1151/2012|H6N1|2012-04-18|S_America|Brazil
EPIISL234311|Avian|A/white-rumped-sandpiper/Lagoa-do-Peixe/RS1177/2012|H6N1|2012-04-18|S_America|Brazil
EPIISL234305|Avian|A/white-rumped-sandpiper/Lagoa-do-Peixe/RS1154/2012|H6N1|2012-04-18|S_America|Brazil
EPIISL234307|Avian|A/white-rumped-sandpiper/Lagoa-do-Peixe/RS1169/2012|H6N1|2012-04-18|S_America|Brazil
EPIISL234312|Avian|A/white-rumped-sandpiper/Lagoa-do-Peixe/RS1196/2012|H6N1|2012-04-18|S_America|Brazil
EPIISL380996|Avian|A/silver-teal/Argentina/CIP051-175/2011|H10N7|2011-06-01|S_America|Argentina
PENDING|Avian|A/Brazilian-teal/Argentina/CIP112-3391/2017|H6N2|2017-06-14|S_America|Argentina_
EPIISL222691|Avian|A/Chilean-teal/Chile/C918/2015|H4N2|2015-09-22|S_America|Chile
EPIISL257109|Avian|A/yellow-billed-pintail/Chile/C4256/2015|H10N1|2015-12-14|S_America|Chile
EPIISL224987|Avian|A/yellow-billed-pintail/Chile/7/2013|H4N6|2013-11-01|S_America|Chile
EPIISL257122|Avian|A/blackish-oystercatcher/Chile/C6534/2016|H2N2|2016-01-29|S_America|Chile
PENDING|Avian|A/rosy-billed-pochard/Argentina/CIP112-3449/2017|H5N3|2017-06-14|S_America|Argentina_
EPIISL327608|Avian|A/kelp-gull/Chile/C27585/2017|H6N8|2017-06-14|S_America|Chile
EPIISL381001|Avian|A/yellow-billed-pintail/Argentina/CIP112-1174A/2016|H6N2|2016-07-01|S_America|Argentina
PENDING|Avian|A/yellow-billed-teal/Argentina/CIP112-2846/2017|H4N6|2017-05-28|S_America|Argentina_
EPIISL327593|Avian|A/yellow-billed-pintail/Chile/C19357/2016|H10N7|2016-11-22|S_America|Chile
EPIISL327586|Avian|A/yellow-billed-teal/Chile/C20255/2016|H10N7|2016-12-14|S_America|Chile
PENDING|Avian|A/ringed-teal/Argentina/CIP112-2939/2017|H9N2|2017-06-13|S_America|Argentina_
EPIISL326970|Avian|A/red-shoveler/Chile/C14653/2016|H11N9|2016-08-16|S_America|Chile
EPIISL222694|Avian|A/gray-plover/Chile/C1313/2015|H9N7|2015-09-25|S_America|Chile
EPIISL222695|Avian|A/American-oystercatcher/Chile/C1307/2015|H9N2|2015-09-25|S_America|Chile
EPIISL379435|Avian|A/kelp-gull/Chile/C35523/2017|H5N3|2017-12-18|S_America|Chile
EPIISL379430|Avian|A/mallard-duck/Chile/C23961/2017|H5N3|2017-03-28|S_America|Chile
EPIISL379432|Avian|A/yellow-billed-teal/Chile/C24042/2017|H5N3|2017-03-28|S_America|Chile
PENDING|Avian|A/yellow-billed-teal/Argentina/CIP112-3697/2019|H11N9|2019-06-26|S_America|Argentina_
EPIISL257110|Avian|A/mallard-duck/Chile/C4079/2015|H1N1|2015-10-12|S_America|Chile
EPIISL326974|Avian|A/kelp-gull/Chile/C14170/2016|H11N1|2016-08-16|S_America|Chile
EPIISL327590|Avian|A/cinnamon-teal/Chile/C19368/2016|H3N8|2016-11-22|S_America|Chile
EPIISL326968|Avian|A/yellow-billed-pintail/Chile/C9588/2016|H4N2|2016-03-21|S_America|Chile
EPIISL326978|Avian|A/mallard/Chile/C9763/2016|H6N8|2016-03-23|S_America|Chile
EPIISL326964|Avian|A/yellow-billed-pintail/Chile/C14719/2016|H7N3|2016-08-16|S_America|Chile
EPIISL326969|Avian|A/yellow-billed-pintail/Chile/C13198/2016|H1N1|2016-06-23|S_America|Chile
EPIISL327587|Avian|A/yellow-billed-teal/Chile/C8711/2016|H11N9|2016-03-10|S_America|Chile
EPIISL326960|Avian|A/yellow-billed-pintail/Chile/C14830/2016|H12N5|2016-08-18|S_America|Chile
PENDING|Avian|A/yellow-billed-pintail/Argentina/CIP112-3940/2019|H11N9|2019-07-25|S_America|Argentina_
PENDING|Avian|A/yellow-billed-teal/Argentina/CIP112-3201/2018|H2N1|2018-05-31|S_America|Argentina_
PENDING|Avian|A/yellow-billed-teal/Argentina/CIP112-4112/2019|H4N2|2019-06-26|S_America|Argentina_
PENDING|Avian|A/yellow-billed-teal/Argentina/CIP112-3959/2019|H11N9|2019-07-25|S_America|Argentina_
EPIISL4062118|Avian|A/chicken/Rapa-Nui/CT2170/2019|H6N1|2019-12-05|S_America|Chile
EPIISL327589|Avian|A/yellow-billed-teal/Chile/C26822/2017|H1N9|2017-05-30|S_America|Chile
EPIISL379429|Avian|A/yellow-billed-teal/Chile/C38694/2018|H3N8|2018-03-07|S_America|Chile
PENDING|Avian|A/ringed-teal/Argentina/CIP112-3564/2019|H6Nx|2019-05-02|S_America|Argentina_
PENDING|Avian|A/yellow-billed-teal/Argentina/CIP112-3039/2017|H1N1|2017-06-22|S_America|Argentina_
PENDING|Avian|A/red-shoveler/Argentina/CIP112-3106/2017|H1N1|2017-06-23|S_America|Argentina_
PENDING|Avian|A/yellow-billed-pintail/Argentina/CIP112-3917/2019|H1N1|2019-07-25|S_America|Argentina_
PENDING|Avian|A/yellow-billed-pintail/Argentina/CIP112-3952/2019|H1N1|2019-07-26|S_America|Argentina_
PENDING|Avian|A/silver-teal/Argentina/CIP112-4268/2019|H4N6|2019-07-30|S_America|Argentina_
PENDING|Avian|A/yellow-billed-pintail/Argentina/CIP112-3944/2019|H1N1|2019-07-25|S_America|Argentina_
PENDING|Avian|A/yellow-billed-pintail/Argentina/CIP112-3947/2019|H1N1|2019-07-25|S_America|Argentina_
PENDING|Avian|A/yellow-billed-pintail/Argentina/CIP112-3943/2019|H1N1|2019-07-25|S_America|Argentina_
PENDING|Avian|A/yellow-billed-pintail/Argentina/CIP112-3946/2019|H1N1|2019-07-25|S_America|Argentina_
EPIISL8758|Avian|A/mallard-duck/ALB/76/1985|H6N3|1985-08-13|N_America|Canada
EPIISL68712|Avian|A/duck/NY/13822/1995|H3N8|1995-01-01|N_America|United-States
EPIISL8470|Avian|A/blue-winged-teal/LA/B156/88|H4N6|1988-01-01|N_America|USA
EPIISL5848|Avian|A/mallard-duck/Tennessee/11457/1985|H11N9|1985-01-16|N_America|United-States
EPIISL68944|Avian|A/duck/Louisiana/188D/1987|H12N5|1987-01-01|N_America|USA
EPIISL8866|Avian|A/blue-winged-teal/ALB/39/1982|H8N4|1982-08-06|N_America|Canada
EPIISL138073|Avian|A/mallard/Alberta/294/1987|HxNx|1987-08-26|N_America|Canada
EPIISL8419|Avian|A/pintail/MN/479/99|H3N6|1999-01-01|N_America|United-States
EPIISL131379|Avian|A/laughing-gull/Delaware-Bay/208/1994|H6N3|1994-05-01|N_America|United-States
EPIISL131421|Avian|A/ruddy-turnstone/Delaware-Bay/46/1998|H6N8|1998-05-18|N_America|United-States
EPIISL132846|Avian|A/turkey/Massachusetts/3740/1965|H6N2|1965-01-01|N_America|United-States
EPIISL6965|Avian|A/mallard/Ohio/115/1989|H6N8|1989-01-01|N_America|United-States
EPIISL87301|Avian|A/turkey/Wisconsin/1/1968|H5N9|1968-06-11|N_America|USA
EPIISL69844|Avian|A/black-duck/New-Jersey/1580/78|H2N3|1977-10-29|N_America|USA
EPIISL8729|Avian|A/blue-winged-teal/ALB/48/1978|H6N5|1978-08-07|N_America|Canada
EPIISL379554|Avian|A/duck/Alberta/26/1976|H4N1|1976-08-01|N_America|Canada
EPIISL4437|Avian|A/pintail/Alberta/293/1977|H2N9|1977-09-03|N_America|Canada
EPIISL8890|Avian|A/mallard-duck/ALB/302/1977|H10N7|1977-08-31|N_America|Canada
EPIISL20805|Avian|A/duck/NY/6874/1978|H3N2|1978-01-01|N_America|United-States
EPIISL5831|Avian|A/pheasant/Minnesota/917/1980|H7N3|1980-08-20|N_America|United-States
EPIISL8835|Avian|A/pintail-duck/ALB/220/1977|H4N8|1977-09-02|N_America|Canada
EPIISL8872|Avian|A/pintail-duck/ALB/169/1980|H3N8|1980-08-05|N_America|Canada
EPIISL10304|Avian|A/cinnamon-teal/Bolivia/4537/2001|H7N3|2001-01-01|S_America|Bolivia
EPIISL138100|Avian|A/mallard/Alberta/90/1997|H10N7|1997-07-31|N_America|Canada
EPIISL2176|Avian|A/Chicken/California/0139/2001|H6N2|2001-01-01|N_America|USA
EPIISL13594|Avian|A/Japanese-quail/CA/K0401010/2004|H6N2|2004-01-01|N_America|United-States
EPIISL8463|Avian|A/mallard/MN/231/99|H3N8|1999-01-01|N_America|USA
EPIISL9842|Avian|A/parrot/CA/6032/04|H5N2|2004-01-01|N_America|United-States
EPIISL14870890|Avian|A/chicken/Guanajuato/CPA-15050/2017|H5N2|2017-05-05|N_America|Mexico
EPIISL3695|Avian|A/chicken/Hidalgo/232/94|H5N2|1994-01-01|N_America|Mexico
EPIISL4069583|Avian|A/chicken/Dominican-Republic/17-035000-5/2017|H5N2|2017-10-09|N_America|Dominican-Republic
EPIISL3699|Avian|A/chicken/Puebla/28159-474/95|H5N2|1995-01-01|N_America|Mexico
EPIISL6781850|Avian|A/chicken/San-Luis-Potosi/7651/1996|H5N2|1996-11-01|N_America|Mexico
EPIISL189662|Avian|A/shorebird/Delaware-Bay/2696/1988|H7N3|1988-08-22|N_America|United-States
EPIISL3403|Avian|A/chicken/New-York/14714-9/1999|H7N3|1999-01-01|N_America|USA
EPIISL68524|Avian|A/mallard/Minnesota/166/1999|H9N2|1999-01-01|N_America|USA
EPIISL4061|Avian|A/mallard/Alberta/242/98|H3N8|1998-01-01|N_America|Canada
EPIISL8384|Avian|A/mallard/MN/51/98|H2N3|1998-01-01|N_America|United-States
EPIISL5784|Avian|A/mallard/Alberta/254/2003|H4N6|2003-08-08|N_America|Canada
EPIISL220210|Avian|A/blue-winged-teal/Texas/AI11-4968/2011|H4N6|2011-09-18|N_America|United-States
EPIISL22533|Avian|A/ruddy-turnstone/NJ/238/2004|H10N7|2004-01-01|N_America|United-States
EPIISL99332|Avian|A/mallard/Alberta/192/2004|H3N1|2004-08-13|N_America|Canada
EPIISL99274|Avian|A/mallard/Alberta/134/2007|H3N8|2007-08-22|N_America|Canada
EPIISL8765|Avian|A/pintail/ALB/179/1993|H6N1|1993-12-01|N_America|Canada
EPIISL99388|Avian|A/ruddy-turnstone/Delaware-Bay/250/1998|H3N8|1998-05-19|N_America|United-States
EPIISL5857|Avian|A/duck/New-York/16873/1999|H6N2|1999-05-25|N_America|United-States
EPIISL8899|Avian|A/mallard/ALB/196/1996|H10N7|1996-01-01|N_America|Canada
EPIISL20797|Avian|A/pheasant/NJ/9804564/1998|H5N2|1998-01-01|N_America|USA
EPIISL18347|Avian|A/chicken/British-Columbia/NS-01827-4/2004|H7N3|2004-01-01|N_America|Canada
EPIISL131402|Avian|A/ruddy-turnstone/Delaware-Bay/220/1995|H7N9|1995-05-21|N_America|United-States
EPIISL131434|Avian|A/shorebird/Delaware-Bay/181/1999|H11N2|1999-05-24|N_America|United-States
EPIISL138165|Avian|A/mallard/Alberta/207/2002|H1N1|2002-07-07|N_America|Canada
EPIISL8414|Avian|A/mallard/MN/284/98|H7N3|1998-01-01|N_America|USA
EPIISL8435|Avian|A/mallard/MN/33/00|H4Nx|2000-01-01|N_America|USA
EPIISL137888|Avian|A/mallard/Alberta/240/2005|H1N1|2005-07-10|N_America|Canada
EPIISL158427|Avian|A/mallard/Wisconsin/11OS4489/2011|H8N4|2011-11-20|N_America|United-States
EPIISL190237|Avian|A/oystercatcher/Peru/MM152/2008|H10N7|2008-11-05|S_America|Peru
EPIISL31476|Avian|A/chicken/New-Jersey/4236-18/1993|H11N3|1993-01-01|N_America|United-States
EPIISL135007|Avian|A/gadwall/Iowa/10OS2753/2010|H3N8|2010-10-17|N_America|United-States
EPIISL327538|Avian|A/ruddy-turnstone/Delaware-Bay/380/2007|H12N5|2007-05-23|N_America|United-States
EPIISL225001|Avian|A/black-necked-stilt/Chile/1/2013|H11N9|2013-10-24|S_America|Chile
EPIISL326967|Avian|A/kelp-gull/Chile/C10579/2016|H16N3|2016-04-22|S_America|Chile
EPIISL327602|Avian|A/kelp-gull/Chile/C8609/2016|H13N2|2016-03-10|S_America|Chile
EPIISL326953|Avian|A/dolphin-gull/Chile/C10783/2016|H16N3|2016-04-27|S_America|Chile
EPIISL224874|Avian|A/black-necked-stilt/Chile/3/2013|H11N9|2013-10-24|S_America|Chile
EPIISL224875|Avian|A/black-necked-stilt/Chile/4/2013|H11N9|2013-10-24|S_America|Chile
EPIISL225000|Avian|A/black-necked-stilt/Chile/2/2013|H11N9|2013-10-24|S_America|Chile
EPIISL327619|Avian|A/black-skimmer/Chile/C20142/2016|H13N9|2016-12-13|S_America|Chile
EPIISL327595|Avian|A/whimbrel/Chile/C20147/2016|H13N9|2016-12-13|S_America|Chile
EPIISL327621|Avian|A/black-skimmer/Chile/C20123/2016|H13N9|2016-12-13|S_America|Chile
EPIISL380990|Avian|A/white-backed-stilt/Chile/C24619/2017|H5N9|2017-04-18|S_America|Chile
EPIISL327597|Avian|A/whimbrel/Chile/C20144/2016|H13N9|2016-12-13|S_America|Chile
EPIISL327600|Avian|A/whimbrel/Chile/C20073/2016|H13N9|2016-12-13|S_America|Chile
EPIISL327601|Avian|A/kelp-gull/Chile/C8939/2016|H13N2|2016-03-15|S_America|Chile
EPIISL326975|Avian|A/whimbrel/Chile/C10834/2016|H13N2|2016-04-27|S_America|Chile
EPIISL327604|Avian|A/kelp-gull/Chile/C8595/2016|H13N2|2016-03-10|S_America|Chile
EPIISL327598|Avian|A/whimbrel/Chile/C20106/2016|H13N9|2016-12-13|S_America|Chile
EPIISL327609|Avian|A/kelp-gull/Chile/C20137/2016|H13N9|2016-12-13|S_America|Chile
EPIISL327626|Avian|A/black-skimmer/Chile/C20084/2016|H13N9|2016-12-13|S_America|Chile
EPIISL327623|Avian|A/black-skimmer/Chile/C20108/2016|H13N9|2016-12-13|S_America|Chile
EPIISL327599|Avian|A/whimbrel/Chile/C20075/2016|H13N9|2016-12-13|S_America|Chile
EPIISL327627|Avian|A/black-skimmer/Chile/C20077/2016|H13N9|2016-12-13|S_America|Chile
EPIISL21007|Avian|A/green-winged-teal/Ohio/1292/2005|H4N6|2005-01-01|N_America|United-States
EPIISL26428|Avian|A/mallard/MN/506/2000|H2N3|2000-01-01|N_America|United-States
EPIISL7169|Avian|A/mallard/Ohio/1717/2005|H3N6|2005-01-01|N_America|United-States
EPIISL8372|Avian|A/mallard/MN/17/99|H7N7|1999-01-01|N_America|USA
EPIISL5616|Avian|A/pintail/Alaska/53/2005|H3N6|2005-08-08|N_America|United-States
EPIISL8465|Avian|A/pintail/MN/423/99|H7N3|1999-01-01|N_America|USA
EPIISL139427|Avian|A/king-eider/Alaska/44060-250/2006|H7N7|2006-05-17|N_America|United-States
EPIISL142436|Avian|A/ruddy-turnstone/New-Jersey/Sg-00552/2008|H4N6|2008-06-04|N_America|United-States
EPIISL141120|Avian|A/green-winged-teal/Minnesota/Sg-00991/2008|H3N8|2008-09-11|N_America|United-States
EPIISL141497|Avian|A/common-murre/Newfoundland/AB364/2011|H1N2|2011-07-21|N_America|Canada
EPIISL64916|Avian|A/redhead/Alberta/11817/2005|H4N6|2005-08-06|N_America|Canada
EPIISL134950|Avian|A/northern-pintail/Wisconsin/10OS2857/2010|H5N2|2010-10-02|N_America|United-States
EPIISL216645|Avian|A/mallard/Maryland/07OS1316/2007|H11N9|2007-08-10|N_America|United-States
EPIISL161056|Avian|A/American-green-winged-teal/Ohio/13OS1793/2013|H6N1|2013-09-14|N_America|United-States
EPIISL397810|Avian|A/mallard/New-Jersey/16-000670-2/2015|H6N1|2015-12-30|N_America|United-States
EPIISL216384|Avian|A/mallard/Maryland/12OS637/2012|HxNx|2012-02-01|N_America|United-States
EPIISL137842|Avian|A/American-black-duck/New-Brunswick/00876/2010|HxNx|2010-09-12|N_America|Canada
EPIISL141122|Avian|A/mallard/Minnesota/Sg-01002/2008|HxNx|2008-09-12|N_America|United-States
EPIISL99243|Avian|A/Campylorhamphus-pucherani/Ayacucho/1/2008|HxNx|2008-06-16|S_America|Peru
EPIISL190224|Avian|A/duck/Peru-PuV196/2009|H10N2|2009-12-14|S_America|Peru
EPIISL138846|Avian|A/white-faced-whistling-duck/Colombia/1/2011|H5N2|2011-04-11|S_America|Colombia
EPIISL224871|Avian|A/white-faced-whistling-duck/Colombia/1/2011|H5N2|2011-04-11|S_America|Colombia
EPIISL138845|Avian|A/black-bellied-whistling-duck/Colombia/1/2011|H5N2|2011-04-13|S_America|Colombia
EPIISL224872|Avian|A/black-bellied-whistling-duck/Colombia/1/2011|H5N2|2011-04-13|S_America|Colombia
EPIISL134893|Avian|A/mallard/Illinois/10OS3245/2010|HxNx|2010-10-29|N_America|United-States
EPIISL189973|Avian|A/willet/Peru-CH49/2010|H6N8|2010-01-01|S_America|Peru
EPIISL189974|Avian|A/egret/Peru-CH50/2010|H6N8|2010-03-25|S_America|Peru
EPIISL189986|Avian|A/ruddy-turnstone/Peru/PuV51/2008|H12N5|2008-04-22|S_America|Peru
EPIISL189987|Avian|A/ruddy-turnstone/Peru/PuV52/2008|H12N5|2008-04-22|S_America|Peru
EPIISL154832|Avian|A/wild-bird/Chile/1805/2008|H5N9|2008-01-21|S_America|Chile
EPIISL216370|Avian|A/mallard/Maryland/10OS116/2010|H11N9|2010-01-29|N_America|United-States
EPIISL189982|Avian|A/curlew/Peru/PuV178/2009|H3N1|2009-11-24|S_America|Peru
EPIISL189983|Avian|A/ruddy-turnstone/Peru/PuV181/2009|H3N8|2009-11-24|S_America|Peru
EPIISL189984|Avian|A/ruddy-turnstone/Peru/PuV182/2009|H3N1|2009-11-24|S_America|Peru
EPIISL141316|Avian|A/mallard/Minnesota/355780/2000|HxNx|2000-01-01|N_America|United-States
EPIISL189988|Avian|A/duck/Peru-PV72/2008|H7N3|2008-07-15|S_America|Peru
EPIISL190227|Avian|A/duck/Peru/PV80/2008|H2N9|2008-07-22|S_America|Peru
EPIISL81034|Avian|A/American-widgeon/Washington/466769/2006|H5N2|2006-01-01|N_America|United-States
EPIISL85125|Avian|A/green-winged-teal/Interior-Alaska/7MP1672R1/2007|HxNx|2007-09-02|N_America|United-States
EPIISL99344|Avian|A/mallard/Alberta/35/2001|H4N6|2001-07-28|N_America|Canada
EPIISL22593|Avian|A/sanderling/NJ/1042/2005|H3N6|2005-01-01|N_America|United-States
EPIISL95464|Avian|A/American-green-winged-teal/Illinois/3443/2009|HxNx|2009-10-31|N_America|United-States
EPIISL99269|Avian|A/northern-pintail/Alberta/265/2007|H4N6|2007-08-04|N_America|Canada
EPIISL95458|Avian|A/mallard/Wisconsin/2653/2009|H4N6|2009-10-17|N_America|United-States
EPIISL99259|Avian|A/blue-winged-teal/Alberta/387/2007|H3N8|2007-08-28|N_America|Canada
EPIISL85245|Avian|A/northern-pintail/Interior-Alaska/8MP0209R1/2008|H8N4|2008-08-07|N_America|United-States
EPIISL216752|Avian|A/surf-scoter/Maryland/14OS1407/2014|H10N6|2014-11-24|N_America|United-States
EPIISL4072261|Avian|A/northern-pintail/Alaska/UGAI16-4980/2016|H1N2|2016-09-29|N_America|United-States
EPIISL220164|Avian|A/blue-winged-teal/Texas/AI11-3100/2011|H3N6|2011-09-17|N_America|United-States
EPIISL148234|Avian|A/black-scoter/Maine/276/2011|H10N7|2011-12-03|N_America|United-States
EPIISL148106|Avian|A/mallard/Minnesota/AI07-3140/2007|H1N1|2007-09-11|N_America|United-States
EPIISL189979|Avian|A/duck/Peru/P114/2009|H3N2|2009-05-12|S_America|Peru
EPIISL189968|Avian|A/moorhen/Peru/120/2009|H1N9|2009-05-19|S_America|Peru
EPIISL189977|Avian|A/duck/Peru/MM17/2007|H4N5|2007-02-06|S_America|Peru
EPIISL189978|Avian|A/duck/Peru-MM23/2007|H4N5|2007-02-13|S_America|Peru
EPIISL190234|Avian|A/pelican/Peru-MM24/2007|H4N5|2007-02-13|S_America|Peru
EPIISL83524|Avian|A/mallard/Washington/44338-034/2007|H6N1|2007-09-04|N_America|United-States
EPIISL84978|Avian|A/blue-winged-teal/Texas/Sg-00188/2007|H4N8|2007-09-15|N_America|United-States
EPIISL224756|Avian|A/Chinstrap-penguin/Antarctica/15459/2015|H5N5|2015-01-01|Antarctica|Antarctica
EPIISL327365|Avian|A/mallard/Alberta/398/2017|H3N8|2017-08-12|N_America|Canada
EPIISL206344|Avian|A/gadwall/Arizona/A00663934/2009|H7N7|2009-01-03|N_America|United-States
EPIISL397595|Avian|A/ruddy-turnstone/New-Jersey/AI12-1963/2012|H1N1|2012-05-17|N_America|United-States
EPIISL85178|Avian|A/mallard/Illinois/08OS2711/2008|H10N7|2008-10-26|N_America|United-States
EPIISL258515|Avian|A/mallard/Pennsylvania/UGAI15-2877/2015|H7N3|2015-03-23|N_America|United-States
EPIISL18058052|Avian|A/white-rumped-sandpiper/Rio-de-Janeiro/PNRJ049/2019|H2N1|2019-04-01|S_America|Brazil
EPIISL273593|Avian|A/mallard/Alberta/455/2015|H4N5|2015-08-11|N_America|Canada
EPIISL397764|Avian|A/American-wigeon/Colorado/15-038180-1/2015|H5N2|2015-11-21|N_America|United-States
EPIISL378260|Avian|A/Northern-Shoveler/California/D1715696/2017|H5N3|2017-11-21|N_America|USA
EPIISL14777711|Avian|A/Ruddy-Turnstone/Delaware/193/2021|H3N2|2021-06-01|N_America|United-States
EPIISL141328|Avian|A/mallard/Minnesota/AI06-962/2006|H4N8|2006-01-01|N_America|United-States
EPIISL141252|Avian|A/mallard/Minnesota/AI10-2217/2010|H12N5|2010-08-04|N_America|United-States
EPIISL162285|Avian|A/blue-winged-teal/Iowa/13OS2316/2013|H7N3|2013-09-21|N_America|United-States
EPIISL22672|Avian|A/turkey/CA/358533/2005|H4N8|2005-01-01|N_America|United-States
EPIISL371789|Avian|A/ruddy-turnstone/Delaware-Bay/282/2011|H7N2|2011-05-24|N_America|United-States
EPIISL189972|Avian|A/gull/Peru/CH134/2010|HxN6|2010-11-27|S_America|Peru
EPIISL135868|Avian|A/American-black-duck/St--John-s/1181/2009|HxNx|2009-09-25|N_America|Canada
EPIISL189989|Avian|A/gull/Peru/PuV172/2009|H1N1|2009-11-10|S_America|Peru
EPIISL161507|Avian|A/ruddy-turnstone/Ilha-de-Canelas/A17/2008|H11N9|2008-11-25|S_America|Brazil
EPIISL161508|Avian|A/ruddy-turnstone/Ilha-de-Canelas/A51/2008|H11N9|2008-11-01|S_America|Brazil
EPIISL161506|Avian|A/ruddy-turnstone/Ilha-de-Canelas/A08/2008|H11N9|2008-11-25|S_America|Brazil
EPIISL125793|Avian|A/mallard/California/1438/2010|H2N3|2010-08-09|N_America|United-States
EPIISL222162|Avian|A/mallard/Southcentral-Alaska/12ML01535/2014|H2N3|2014-11-17|N_America|United-States
EPIISL221435|Avian|A/helmeted-guineafowl/Colombia/2441/2015|H11N2|2015-03-25|S_America|Colombia
EPIISL224870|Avian|A/helmeted-guineafowl/Colombia/2/2015|H11N2|2015-03-25|S_America|Colombia
EPIISL216873|Avian|A/mallard/Maryland/10OS0956/2010|H4N6|2010-08-10|N_America|United-States
EPIISL397800|Avian|A/mallard/Michigan/15-031493-1/2015|H5N2|2015-10-01|N_America|United-States
EPIISL189492|Avian|A/American-green-winged-teal/Wisconsin/12OS4281/2012|H4N2|2012-10-13|N_America|United-States
EPIISL4056070|Avian|A/ruddy-turnstone/Delaware-Bay/352/2020|H4N6|2020-05-29|N_America|United-States
EPIISL135073|Avian|A/mallard/California/2531V/2011|H5N1|2011-08-12|N_America|United-States
EPIISL216593|Avian|A/mallard/Maryland/11OS1714/2011|H5N2|2011-08-11|N_America|United-States
EPIISL150306|Avian|A/mallard/California/3118/2012|H2N3|2012-08-01|N_America|United-States
EPIISL256331|Avian|A/blue-winged-teal/Texas/UGAI14-2169/2014|H3N8|2014-09-13|N_America|United-States
EPIISL161059|Avian|A/American-green-winged-teal/Ohio/13OS2060/2013|H6N8|2013-09-21|N_America|United-States
EPIISL220037|Avian|A/blue-winged-teal/Texas/AI10-3382/2010|H4N3|2010-09-11|N_America|United-States
EPIISL189970|Avian|A/duck/Peru/CH36/2010|H11N9|2010-03-09|S_America|Peru
EPIISL220165|Avian|A/green-winged-teal/Texas/AI11-3104/2011|HxNx|2011-09-16|N_America|United-States
EPIISL397509|Avian|A/ruddy-turnstone/New-Jersey/AI13-2373/2013|H10N7|2013-05-19|N_America|United-States
EPIISL253659|Avian|A/mallard/Ohio/14OS0820/2014|H7N3|2014-07-11|N_America|United-States
EPIISL168209|Avian|A/blue-winged-teal/LA/AI13-1337/2013|H7N7|2013-03-20|N_America|United-States
EPIISL141234|Avian|A/blue-winged-teal/Texas/AI09-4463/2009|H4N8|2009-09-20|N_America|United-States
EPIISL397806|Avian|A/mallard/Minnesota/16-041335-3/2016|H5N2|2016-09-21|N_America|United-States
EPIISL309580|Avian|A/ruddy-turnstone/New-Jersey/UGAI17-1985/2017|H5N2|2017-05-13|N_America|United-States
EPIISL254844|Avian|A/mallard-duck/Ohio/15OS7510/2015|H11N3|2015-12-08|N_America|United-States
EPIISL373041|Avian|A/mallard/Alberta/38/2018|H12N5|2018-08-09|N_America|Canada
EPIISL378270|Avian|A/Mallard/California/D1713634/2017|H9N2|2017-10-11|N_America|United-States
EPIISL502352|Avian|A/mallard/Alaska/AK18-WB2-177A/2018|H11N9|2018-10-03|N_America|United-States
EPIISL376343|Avian|A/blue-winged-teal/Missouri/17OS3191/2017|H4N6|2017-09-09|N_America|United-States
EPIISL14767412|Avian|A/mallard/Alaska/AK20-256/2020|H10N7|2020-09-20|N_America|United-States
EPIISL14777727|Avian|A/Ruddy-Turnstone/Delaware/452/2021|H11N1|2021-06-01|N_America|United-States
EPIISL6795363|Avian|A/mallard/Alaska/AH0177454/2021|H10N7|2021-08-02|N_America|United-States
EPIISL403717|Avian|A/Common-Teal/Russia-Primorje/177/2019|H3N8|2019-10-18|Eurasia|Russia
EPIISL505570|Avian|A/Red-Knot/Delaware/125/2019|H10N7|2019-05-20|N_America|United-States
EPIISL261416|Avian|A/mallard/California/UCD883/2015|H11N9|2015-07-30|N_America|United-States
EPIISL327364|Avian|A/mallard/Alberta/260/2017|HxNx|2017-08-12|N_America|Canada
EPIISL378292|Avian|A/American-Wigeon/California/D1516363/2015|H6N5|2015-12-03|N_America|United-States
EPIISL701658|Avian|A/Mallard/Missouri/17OS4665/2017|H7N3|2017-11-04|N_America|United-States
EPIISL381449|Avian|A/emperor-goose/Alaska/UGAI15-8435/2015|H3N7|2015-12-14|N_America|United-States
EPIISL327371|Avian|A/mallard/Alberta/382/2017|H4N6|2017-08-12|N_America|Canada
EPIISL505968|Avian|A/mallard/Minnesota/UGAI18-2027/2018|H7N3|2018-08-30|N_America|United-States
EPIISL294073|Avian|A/green-winged-teal/Tennessee/17OS0732/2017|H1N1|2017-01-25|N_America|United-States
EPIISL14767316|Avian|A/emperor-goose/Alaska/AK18-542/2018|H7N3|2018-10-17|N_America|United-States
EPIISL505956|Avian|A/ruddy-turnstone/Georgia/UGAI18-639/2018|H12N9|2018-05-03|N_America|United-States
EPIISL506006|Avian|A/ruddy-turnstone/South-Carolina/UGAI18-1449/2018|H12N5|2018-05-23|N_America|United-States

## Sheet: NS-A_allele
Article DOI: https://doi.org/10.3201/eid3112.250783
EID cannot ensure accessibility for supplementary materials supplied by authors. Readers who have difficulty accessing supplementary content should contact the authors for assistance.
Novel Highly Pathogenic Avian Influenza (A)H5N1 Virus, Argentina, 2025
Appendix 2
NS
EPIISL189981|Avian|A/gull/Peru/P43/2007|H13N2|2007-11-27|S_America|Peru
EPIISL189971|Avian|A/gull/Peru/CH121/2010|H13N2|2010-12-02|S_America|Peru
EPIISL189969|Avian|A/gull/Peru/CH02/2009|H13N2|2009-09-13|S_America|Peru
EPIISL154833|Avian|A/seagull/Chile/5775/2009|H13N9|2009-11-03|S_America|Chile
EPIISL189980|Avian|A/whimbrel/Peru/P41/2007|H13N2|2007-11-20|S_America|Peru
EPIISL327624|Avian|A/black-skimmer/Chile/C20057/2016|H13N8|2016-12-13|S_America|Chile
EPIISL327607|Avian|A/kelp-gull/Chile/C27733/2017|H13N8|2017-06-23|S_America|Chile
EPIISL327602|Avian|A/kelp-gull/Chile/C8609/2016|H13N2|2016-03-10|S_America|Chile
EPIISL326967|Avian|A/kelp-gull/Chile/C10579/2016|H16N3|2016-04-22|S_America|Chile
EPIISL327605|Avian|A/kelp-gull/Chile/C8599/2016|H13N2|2016-03-10|S_America|Chile
EPIISL326965|Avian|A/kelp-gull/Chile/C12508/2016|H13N2|2016-05-31|S_America|Chile
EPIISL327603|Avian|A/kelp-gull/Chile/C8594/2016|H13N2|2016-03-10|S_America|Chile
EPIISL326975|Avian|A/whimbrel/Chile/C10834/2016|H13N2|2016-04-27|S_America|Chile
EPIISL16919097|Avian|A/Ruddy-turnstone/Delaware/464/2022|H5N2|2022-05-31|N_America|USA
EPIISL16919127|Avian|A/Ruddy-turnstone/Delaware/606/2022|H11N8|2022-05-31|N_America|USA
EPIISL132864|Avian|A/mallard/Astrakhan/263/1982|H14N5|1982-01-01|Eurasia|Russia
EPIISL294048|Avian|A/long-tailed-duck/Wisconsin/16OS4707/2016|H7N4|2016-12-02|N_America|USA
EPIISL305606|Avian|A/chicken/Jiangsu/YC/2015|H4N8|2015-01-15|Eurasia|China
EPIISL17585230|Avian|A/duck/China/1031/2022|H6N6|2022-10-01|Eurasia|China
EPIISL697929|Avian|A/duck/Zhejiang/1026-HZBX001-C/2018|H9Nx|2018-10-26|Eurasia|China
EPIISL16840599|Avian|A/Duck/Foshan/11/2019|H3N2|2019-01-01|Eurasia|China
EPIISL1271|Avian|A/Quail/Hong-Kong/AF157/92|H9N2|1992-01-01|Eurasia|Hong-Kong
EPIISL118752|Avian|A/duck/Hong-Kong/273/1978|H2N2|1978-01-01|Eurasia|Hong-Kong
EPIISL87539|Avian|A/duck/Potsdam/15/1980|H7N7|1980-01-01|Eurasia|Germany
EPIISL253680|Avian|A/blue-winged-teal/Missouri/14OS1960/2013|H6N5|2013-08-06|N_America|USA
EPIISL139|Avian|A/Duck/Hong-Kong/702/79|H9N2|1979-01-01|Eurasia|Hong-Kong
EPIISL10367|Avian|A/duck/Nanjing/01/1999|H9N2|1999-01-01|Eurasia|China
EPIISL76305|Avian|A/chicken/Hunan/989/2005|H6N2|2005-01-01|Eurasia|China
EPIISL379570|Avian|A/muscovy-duck/Vietnam/HU5-1642/2016|H6N6|2016-08-12|Eurasia|Vietnam
EPIISL15613|Avian|A/duck/Shantou/1930/2001|H5N1|2001-01-01|Eurasia|China
EPIISL76391|Avian|A/duck/Shantou/5579/2001|H6N2|2001-01-01|Eurasia|China
EPIISL389660|Avian|A/duck/Vietnam/HU9-999/2018|H6N6|2018-08-20|Eurasia|Vietnam
EPIISL696947|Avian|A/duck/Fujian/1-17-FZHX0176-C/2017|H6N6|2017-01-17|Eurasia|China
EPIISL273053|Avian|A/goose/Guangxi/105/2011|H6N2|2011-09-15|Eurasia|China
EPIISL387607|Avian|A/duck/Viet-Nam/QN-0257/2013|HxNx|2013-05-24|Eurasia|Vietnam
EPIISL387613|Avian|A/chicken/Viet-Nam/HN-1415/2014|H6N6|2014-04-11|Eurasia|Vietnam
EPIISL328180|Avian|A/Duck/China/H1034/2016|H6N2|2016-04-27|Eurasia|China
EPIISL697002|Avian|A/duck/Guangdong/7-20-DGCP049-C/2017|H6N6|2017-07-02|Eurasia|China
EPIISL118569|Avian|A/shorebird/Delaware-Bay/182/1997|H2N1|1997-05-14|N_America|USA
EPIISL8401|Avian|A/laughing-gull/NY/470/00|H6N4|2000-01-01|N_America|USA
EPIISL104469|Avian|A/chicken/Korea/2128/2006|H9N2|2006-11-22|Eurasia|Korea
EPIISL4668|Avian|A/chicken/Korea/S4/03|H9N2|2003-01-01|Eurasia|Korea
EPIISL266427|Avian|A/chicken/Korea/GS-3P/2005|H9N2|2005-12-17|Eurasia|Korea
EPIISL2239|Avian|A/Chicken/Sichuan/5/97|H9N2|1997-01-01|Eurasia|China
EPIISL2300|Avian|A/Duck/Shantou/830/00|H9N2|2000-01-01|Eurasia|China
EPIISL8508|Avian|A/chicken/Henan/5/98|H9N2|1998-01-01|Eurasia|China
EPIISL8495|Avian|A/chicken/Guangdong/21/02|H9N2|2002-01-01|Eurasia|China
EPIISL7472|Avian|A/chicken/Shantou/94/2000|H9N2|2000-01-01|Eurasia|China
EPIISL134201|Avian|A/chicken/Shandong/LY-1/2008|H9N2|2008-12-01|Eurasia|China
EPIISL8505|Avian|A/chicken/Heilongjiang/48/01|H9N2|2001-01-01|Eurasia|China
EPIISL11302|Avian|A/quail/Shantou/149/2003|H9N2|2003-01-01|Eurasia|China
EPIISL134204|Avian|A/chicken/Shandong/lx1023/2007|H9N2|2007-10-23|Eurasia|China
EPIISL103210|Equine|A/equine/Guangxi/3/2011|H9N2|2011-03-18|Eurasia|China
EPIISL4454|Avian|A/chicken/HongKong/CSW291/03|H9N2|2003-01-01|Eurasia|Hong-Kong
EPIISL387126|Avian|A/chicken/Jiangxi/37/2011|H9N2|2011-11-01|Eurasia|China
EPIISL143943|Avian|A/duck/Hunan/S4111/2011|H9N2|2011-11-11|Eurasia|China
EPIISL294471|Avian|A/chicken/Jiangsu/YZ640/2012|H9N2|2012-04-27|Eurasia|China
EPIISL173597|Avian|A/chicken/Beijing/0311/2013|H9N2|2013-03-11|Eurasia|China
EPIISL145389|Avian|A/duck/Jiangsu/YC2/2013|H9N2|2013-04-05|Eurasia|China
EPIISL206717|Avian|A/chicken/Guizhou/112/2011|H9N2|2011-01-01|Eurasia|China
EPIISL175978|Avian|A/chicken/Shenzhen/3745/2013|H9N2|2013-12-19|Eurasia|China
EPIISL327754|Avian|A/chicken/Vietnam/H7F-BG4-2/2014|H9N2|2014-10-29|Eurasia|Vietnam
EPIISL305614|Avian|A/chicken/Guangdong/835/2016|H9N2|2016-02-01|Eurasia|China
EPIISL283501|Avian|A/chicken/Guangdong/SD1433/2016|H7N9|2016-04-06|Eurasia|China
EPIISL408164|Avian|A/chicken/Vietnam/NCVD-NA4V2S6/2018|H9N2|2018-03-07|Eurasia|Vietnam
EPIISL200432|Avian|A/duck/Hunan/01-21-YYFQH008-P/2015-Mixed-|H9N6|2015-01-21|Eurasia|China
EPIISL249143|Avian|A/Chicken/Guangdong/GZ16491/2016-H7N9-|H7N9|2016-03-08|Eurasia|China
EPIISL154183|Avian|A/Duck/Hubei/S4135/2010|H6N2|2010-12-10|Eurasia|China
EPIISL173922|Avian|A/chicken/Jiangsu/03/2007|H9N2|2007-03-17|Eurasia|China
EPIISL139107|Avian|A/chicken/Shaanxi/11/2012|H9N2|2012-11-17|Eurasia|China
EPIISL200386|Avian|A/chicken/Hunan/12-17-YYGK0025-P/2014-Mixed-|H9N2|2014-12-17|Eurasia|China
EPIISL699192|Avian|A/chicken/Fujian/1-17-FZHX0102-C/2017|H9N2|2017-01-17|Eurasia|China
EPIISL707351|Avian|A/chicken/Shanxi/01-28-TGRL002-O/2018|H9N2|2018-01-28|Eurasia|China
EPIISL16315205|Avian|A/chicken/Guangdong/146/2017|H9N2|2017-01-01|Eurasia|China
EPIISL16315222|Avian|A/partridge/Guangdong/171/2018|H9N2|2018-01-01|Eurasia|China
EPIISL301877|Avian|A/chicken/China/a26/2017|H9N2|2017-11-01|Eurasia|China
EPIISL700884|Avian|A/chicken/Hubei/S0058/2015|H9N2|2015-01-15|Eurasia|China
EPIISL505066|Avian|A/chicken/Sichuan/3362/2016|H9N2|2016-03-17|Eurasia|China
EPIISL200611|Avian|A/chicken/Guangdong/04-16-SZLGDBL019/2015-Mixed-|H9N6|2015-04-16|Eurasia|China
EPIISL200619|Avian|A/duck/Guangdong/04-16-SZLGWL012/2015-Mixed-|H3N6|2015-04-16|Eurasia|China
EPIISL502183|Avian|A/chicken/China/1283/2016|H9N2|2016-02-23|Eurasia|China
EPIISL697274|Avian|A/chicken/Chongqing/8-31-RCTYH008-O/2018|H9N2|2018-08-31|Eurasia|China
EPIISL502881|Avian|A/quail/Hebei/0607/2018|H7N9|2018-06-07|Eurasia|China
EPIISL697418|Avian|A/chicken/Shandong/1-26-TAWL023-C/2019|H5N6|2019-01-26|Eurasia|China
EPIISL697267|Avian|A/chicken/Shanxi/9-28-TGRL003-O/2018|H9N2|2018-09-28|Eurasia|China
EPIISL697315|Avian|A/chicken/Chongqing/8-31-RCTYH001-O/2018|H9N2|2018-08-31|Eurasia|China
EPIISL381687|Avian|A/chicken/China/71/2019|H9N2|2019-06-05|Eurasia|China
EPIISL17760712|Avian|A/duck/China/9-11/2022|H6N6|2022-09-01|Eurasia|China
EPIISL17805307|Avian|A/chicken/Guangdong/4463/2021|H3N8|2021-12-25|Eurasia|China
EPIISL17805111|Avian|A/chicken/Guangdong/6799/2021|H3N8|2021-12-29|Eurasia|China
EPIISL15210|Avian|A/duck/Eastern-China/6/2004|H3N2|2004-01-01|Eurasia|China
EPIISL10670|Avian|A/chicken/Guiyang/2147/2005|H5N1|2005-01-01|Eurasia|China
EPIISL10762|Avian|A/duck/Guiyang/3834/2005|H5N1|2005-01-01|Eurasia|China
EPIISL2246|Avian|A/Chicken/Hong-Kong/YU562/01|H5N1|2001-01-01|Eurasia|Hong-Kong
EPIISL3904|Avian|A/duck/Fujian/17/2001|H5N1|2001-01-01|Eurasia|China
EPIISL11264|Avian|A/chicken/Guangdong/1/2001|H5N1|2001-01-01|Eurasia|China
EPIISL120182|Avian|A/chicken/India/81766/2008|H5N1|2008-01-19|Eurasia|India
EPIISL15675|Avian|A/chicken/Yunnan/6797/2003|H5N1|2003-01-01|Eurasia|China
EPIISL63435|Avian|A/chestnut-munia/Hong-Kong/2442/2007|H5N1|2007-01-01|Eurasia|Hong-Kong
EPIISL106022|Avian|A/Muscovy-duck/Jakarta/DKI-Uwit/2004|H5N1|2004-10-01|Eurasia|Indonesia
EPIISL10175|Avian|A/chicken/Sragen/BPPV4/2003|H5N1|2003-01-01|Eurasia|Indonesia
EPIISL5732|Avian|A/chicken/Indonesia/CDC25/2005|H5N1|2005-10-04|Eurasia|Indonesia
EPIISL106083|Avian|A/chicken/Inhu/BPPVRII/2007|H5N1|2007-06-18|Eurasia|Indonesia
EPIISL18863|Avian|A/duck/Thailand/CU-328/07|H5N1|2007-01-01|Eurasia|Thailand
EPIISL10233|Avian|A/duck/Vietnam/283/2005|H5N1|2005-01-01|Eurasia|Vietnam
EPIISL64365|Avian|A/duck/Viet-Nam/DT-9/2006|H5N1|2006-01-01|Eurasia|Vietnam
EPIISL139958|Avian|A/duck/Soc-Trang/8/2012|H5N1|2012-08-31|Eurasia|Vietnam
EPIISL245275|Avian|A/duck/Vietnam/NCVD-0193/2012|H5N1|2012-12-17|Eurasia|Vietnam
EPIISL10042|Avian|A/duck/Sheyang/1/2005|H5N1|2005-01-01|Eurasia|China
EPIISL127495|Avian|A/duck/Eastern-China/Y6/2008|H5N1|2008-08-01|Eurasia|China
EPIISL139386|Avian|A/quail/Jiangsu/k0104/2010|H5N5|2010-01-08|Eurasia|China
EPIISL16837240|Equine|A/equine/China/61/2010|H5N1|2010-01-25|Eurasia|China
EPIISL80723|Avian|A/duck/Vietnam/NCVD-014/2008|H5N1|2008-01-01|Eurasia|Vietnam
EPIISL4055548|Avian|A/CHICKEN/Hunan/127/2010|H5N1|2010-01-01|Eurasia|China
EPIISL257005|Avian|A/chicken/Bangladesh/22482/2014|H5N1|2014-04-15|Eurasia|Bangladesh
EPIISL234252|Avian|A/duck/Vietnam/QT1458-1/2012|H5N1|2012-01-25|Eurasia|Vietnam
EPIISL245263|Avian|A/duck/Vietnam/NCVD-2745/2013|H5N1|2013-01-10|Eurasia|Vietnam
EPIISL171121|Avian|A/whooper-swan/Henan/SMX1/2015-H5N1-|H5N1|2015-01-04|Eurasia|China
EPIISL391087|Avian|A/chicken/Cambodia/02/2018|H5N1|2018-01-29|Eurasia|Cambodia
EPIISL321109|Avian|A/chicken/Cambodia/Z8W7M1/2015|H5N1|2015-02-09|Eurasia|Cambodia
EPIISL321117|Avian|A/chicken/Cambodia/Z50W9M1/2015|H5N1|2015-02-23|Eurasia|Cambodia
EPIISL321100|Avian|A/chicken/Cambodia/a17W9M1/2016|H5N1|2016-03-01|Eurasia|Cambodia
EPIISL208836|Avian|A/duck/Eastern-China/S0711/2014|H5N6|2014-07-11|Eurasia|China
EPIISL199458|Avian|A/duck/Guangdong/04-16-SZLGDBL013/2015-H5N6-|H5N6|2015-04-16|Eurasia|China
EPIISL237947|Avian|A/duck/Japan/AnimalQuarantine-HE72/2015|H5N6|2015-07-30|Eurasia|Japan
EPIISL17090167|Avian|A/duck/Vietnam/HN3977/2017|H5N6|2017-07-12|Eurasia|Vietnam
EPIISL697986|Avian|A/chicken/Fujian/9-24-FZHX0068-C/2018|H5N6|2018-09-24|Eurasia|China
EPIISL6772736|Avian|A/Chicken/Guangdong/211064-1/2021-H5N6-|H5N6|2021-08-01|Eurasia|China
EPIISL6772759|Avian|A/Chicken/Guangdong/211064-5/2021-H5N6-|H5N6|2021-08-01|Eurasia|China
EPIISL26305|Avian|A/mallard/Sweden/S90792/2005|H11N9|2005-01-01|Eurasia|Sweden
EPIISL13732930|Avian|A/Chicken/guangdong/G152/2019/H3N2|H3N2|2019-03-04|Eurasia|China
EPIISL80956|Avian|A/chicken/Saudi-Arabia/EPD-22-01/2002|H9N2|2002-01-01|Eurasia|Saudi-Arabia
EPIISL19626|Avian|A/turkey/Israel/747/2005|H9N2|2005-01-01|Eurasia|Israel
EPIISL15737383|Avian|A/duck/Hunan/S41034/2017-H10N3-|H10N3|2017-11-07|Eurasia|China
EPIISL371848|Avian|A/duck/Viet-Nam/HU10-48/2018|H7N7|2018-08-23|Eurasia|Vietnam
EPIISL208837|Avian|A/duck/Eastern-China/S0808/2014|H5N2|2014-08-08|Eurasia|China
EPIISL158030|Avian|A/chicken/Taiwan/2267/2012|H6N1|2012-12-21|Eurasia|Taiwan
EPIISL78706|Avian|A/chicken/Orissa/2317/2004|H9N2|2004-02-23|Eurasia|India
EPIISL78704|Avian|A/chicken/Gujarat/3697/2004|H9N2|2004-09-13|Eurasia|India
EPIISL145650|Avian|A/quail/United-Arab-Emirates/D1556/2011|H9N2|2011-08-01|Eurasia|United-Arab-Emirates
EPIISL161217|Avian|A/chicken/Bangladesh/19495/2013|H9N2|2013-04-29|Eurasia|Bangladesh
EPIISL333226|Avian|A/avian/Bangladesh/PV305/2016|H9N2|2016-07-01|Eurasia|Bangladesh
EPIISL368247|Avian|A/chicken/Bangladesh/AR11749/16|H9N2|2016-07-12|Eurasia|Bangladesh
EPIISL14883810|Avian|A/quail/Bangladesh/50205/2021|H9N2|2021-10-16|Eurasia|Bangladesh
EPIISL76415|Avian|A/duck/Shantou/728/2001|H6N2|2001-01-01|Eurasia|China
EPIISL377|Avian|A/duck/Mongolia/47/01|H7N1|2001-01-01|Eurasia|Mongolia
EPIISL29275|Avian|A/chicken/Iran/SS1/1998|H9N2|1998-01-01|Eurasia|Iran
EPIISL93950|Avian|A/duck/Korea/U14-2/2007|H3N2|2007-05-15|Eurasia|Korea
EPIISL238020|Avian|A/teal/Tottori/150/2002|H5N3|2002-01-01|Eurasia|Japan
EPIISL10065|Avian|A/duck/IT/701/2005|H10N7|2005-01-01|Eurasia|Italy
EPIISL137660|Avian|A/lesser-black-backed-gull/Iceland/145/2010|H11N2|2010-05-23|Eurasia|Iceland
EPIISL124206|Avian|A/mallard/Korea/SH38-45/2010|H13Nx|2010-03-22|Eurasia|Korea
EPIISL231653|Avian|A/black-headed-gull/Kamchatka/123/2013|H11N8|2013-09-15|Eurasia|Russia
EPIISL644|Avian|A/duck/Hokkaido/17/2001|H2N3|2001-01-01|Eurasia|Japan
EPIISL208834|Avian|A/duck/Eastern-China/S0131/2014|H5N2|2014-01-31|Eurasia|China
EPIISL64456|Avian|A/shorebird/Korea/S82/2006|H9N2|2006-01-01|Eurasia|Korea
EPIISL146403|Avian|A/duck/Jiangxi/22041/2008|H4N9|2008-01-01|Eurasia|China
EPIISL146351|Avian|A/northern-shoveler/Hong-Kong/MPK276/2009|H11N9|2009-01-01|Eurasia|Hong-Kong
EPIISL380991|Avian|A/Crow/Aghakhan/2017|H5N8|2017-09-08|Eurasia|Iran
EPIISL78031|Avian|A/pintail/Miyagi/1472/2008|H1N1|2008-01-01|Eurasia|Japan
EPIISL77205|Avian|A/duck/Korea/A93/2008|H5N2|2008-12-31|Eurasia|Korea
EPIISL181847|Avian|A/duck/Wuxi/2/2013|H2N2|2013-07-10|Eurasia|China
EPIISL84448|Avian|A/wild-duck/Korea/SH13/2006|H1N1|2006-01-01|Eurasia|Korea
EPIISL112053|Avian|A/duck/Guangxi/2140/2006|H6N2|2006-06-01|Eurasia|China
EPIISL89568|Avian|A/Muscovy-duck/Vietnam/G33/2007|H6N2|2007-09-01|Eurasia|Vietnam
EPIISL89570|Avian|A/chicken/Vietnam/G14/2008|H3N8|2008-01-01|Eurasia|Vietnam
EPIISL189372|Avian|A/mallard/Sweden/93475/2009|H10N6|2009-08-23|Eurasia|Sweden
EPIISL697690|Avian|A/duck/Mongolia/314/2018|H3N6|2018-09-02|Eurasia|Mongolia
EPIISL1184524|Avian|A/mallard/Novosibirsk-region/3445k/2020|H1N1|2020-08-29|Eurasia|Russia
EPIISL14835725|Avian|A/Bean-Goose-Anser-fabalis-/South-Korea/KNU2021-35/2021|H6N2|2021-02-17|Eurasia|Korea
EPIISL16840643|Avian|A/Duck/Bangladesh/55243/2022|H6N2|2022-08-07|Eurasia|Bangladesh
EPIISL309803|Avian|A/Chicken/Netherlands/10020245/2010|H9N2|2010-12-10|Eurasia|Netherlands
EPIISL413002|Avian|A/chicken/Iran/18VIR2027-09/2017|H5N8|2017-12-21|Eurasia|Iran
EPIISL16718459|Avian|A/northern-pintail/Kagoshima/KU-d3C/2020--H2N9-|H2N9|2020-11-15|Eurasia|Japan
EPIISL369299|Avian|A/spot-billed-duck/Korea/H1862/2014|H5N3|2014-11-14|Eurasia|Korea
EPIISL14767425|Avian|A/northern-pintail/Alaska/AK20-463/2020|H3N8|2020-10-09|N_America|USA
EPIISL368631|Avian|A/duck/Mongolia/451/2013|H10N3|2013-09-02|Eurasia|Mongolia
EPIISL181612|Avian|A/migratory-duck/Jiangxi/33038/2013|H10N7|2013-12-15|Eurasia|China
EPIISL240616|Avian|A/duck/Ibaraki/22/2016|H5N3|2016-12-14|Eurasia|Japan
EPIISL224891|Avian|A/duck/Shanghai/120-1/2009|H3N8|2009-07-01|Eurasia|China
EPIISL14835464|Avian|A/Bean-Goose-Anser-fabalis-/South-Korea/KNU2021-42/2021|H1N1|2021-03-10|Eurasia|Korea
EPIISL419356|Avian|A/duck/Bulgaria/Plovdiv/75/2018|H4N2|2018-04-17|Eurasia|Bulgaria
EPIISL1081368|Avian|A/mallard/Russia-Primorje/234T/2020|H6N6|2020-10-24|Eurasia|Russia
EPIISL1241003|Avian|A/northern-pintail/Russia-Primorje/96T/2020|H3N8|2020-10-03|Eurasia|Russia
EPIISL14770167|Avian|A/swan/Shandong/W3875/2020|H10N8|2020-11-23|Eurasia|China
EPIISL3663326|Avian|A/mallard/Korea/H118/2021|H7N9|2021-02-01|Eurasia|Korea
EPIISL363771|Avian|A/wild-bird/Hubei/12-13-WHF2W3-1/2016-H6N1-|H6N1|2016-12-13|Eurasia|China
EPIISL387355|Avian|A/duck/Viet-Nam/HN-2525/2015|HxNx|2015-10-25|Eurasia|Vietnam
EPIISL132324|Avian|A/baikal-teal/Xianghai/421/2011|H9N2|2011-10-01|Eurasia|China
EPIISL306660|Avian|A/duck/Bangladesh/32502/2017|H5N1|2017-04-19|Eurasia|Bangladesh
EPIISL503491|Avian|A/duck/Bangladesh/40641/2019|H5N1|2019-08-19|Eurasia|Bangladesh
EPIISL165789|Avian|A/duck/Bangladesh/1352/2009|H1N1|2009-01-28|Eurasia|Bangladesh
EPIISL197450|Avian|A/duck/Zhejiang/925028/2014|H4N2|2014-09-25|Eurasia|China
EPIISL199173|Avian|A/duck/Sichuan/04-08-CDLQ178-O/2015-H4N2-|H4N2|2015-04-08|Eurasia|China
EPIISL206816|Avian|A/duck/Chongqing/S2086/2012|H4N8|2012-05-05|Eurasia|China
EPIISL181137|Avian|A/duck/Quang-Ninh/14/2013|H3N6|2013-04-10|Eurasia|Vietnam
EPIISL243664|Avian|A/mallard-duck/Netherlands/19/2012|H4N6|2012-09-07|Eurasia|Netherlands
EPIISL6772735|Avian|A/Anas-platyrhynchos-domesticus/Belgium/14473/2021|H6N1|2021-11-03|Eurasia|Belgium
EPIISL5463796|Avian|A/chicken/Tyumen/27-42V/2021|H5N1|2021-10-06|Eurasia|Russia
EPIISL15586129|Avian|A/domestic-duck/England/133434/2022|H5N1|2022-10-17|Eurasia|United-Kingdom
EPIISL17353509|Avian|A/chicken/Choco/ICA-3504/2022|H5N1|2022-11-01|S_America|Colombia
EPIISL17353839|Avian|A/duck/Choco/ICA-3501/2022|H5N1|2022-10-09|S_America|Colombia
EPIISL17353508|Avian|A/chicken/Choco/ICA-3502/2022|H5N1|2022-11-13|S_America|Colombia
EPIISL5886|Avian|A/turkey/Ontario/7732/1966|H5N9|1966-01-01|N_America|Canada
EPIISL8729|Avian|A/blue-winged-teal/ALB/48/1978|H6N5|1978-08-07|N_America|Canada
EPIISL4061536|Avian|A/chinstrap-penguin/Cape-Shirreff/P36S/2017|H11N2|2017-01-21|S_America|Chile
EPIISL503089|Avian|A/chinstrap-penguin/Antarctica/HP04/2018|H11N2|2018-08-01|S_America|Antarctica
EPIISL161828|Avian|A/Adelie-penguin/Antarctica/178/2013|H11N2|2013-02-02|Antarctica|Antarctica
EPIISL224755|Avian|A/Snowy-Sheathbill/Antarctica/2899/2014|H11Nx|2014-01-01|Antarctica|Antarctica
EPIISL14715|Avian|A/mallard/N-Y-/6874/1978|H3N2|1978-01-01|N_America|USA
EPIISL5839|Avian|A/turkey/Minnesota/799/1980|H6N1|1980-02-04|N_America|USA
EPIISL9431|Avian|A/turkey/CA/6878/79|H5N3|1979-01-01|N_America|USA
EPIISL8388|Avian|A/mallard/Ohio/386/1988|H6N2|1988-01-01|N_America|USA
EPIISL8376|Avian|A/mallard/MN/26/98|H2N2|1998-01-01|N_America|USA
EPIISL12530|Avian|A/mallard/MN/113/2000|H5N2|2000-01-01|N_America|USA
EPIISL7043|Avian|A/mallard/Ohio/173/1990|H11N9|1990-01-01|N_America|USA
EPIISL189660|Avian|A/shorebird/Delaware-Bay/285/1994|H7N7|1994-05-23|N_America|USA
EPIISL379550|Avian|A/turkey/Minnesota/38391-6/1995|H9N2|1995-08-01|N_America|USA
EPIISL146018|Avian|A/mallard/Tennessee/11464/1985|H1N1|1985-01-16|N_America|USA
EPIISL138040|Avian|A/red-knot/New-Jersey/327/1989|HxNx|1989-05-23|N_America|USA
EPIISL131371|Avian|A/ruddy-turnstone/Delaware-Bay/36/1993|H11N8|1993-05-01|N_America|USA
EPIISL5831|Avian|A/pheasant/Minnesota/917/1980|H7N3|1980-08-20|N_America|USA
EPIISL131374|Avian|A/pintail/Alberta/87/1993|H6N8|1993-08-17|N_America|Canada
EPIISL161508|Avian|A/ruddy-turnstone/Ilha-de-Canelas/A51/2008|H11N9|2008-11-01|S_America|Brazil
EPIISL161506|Avian|A/ruddy-turnstone/Ilha-de-Canelas/A08/2008|H11N9|2008-11-25|S_America|Brazil
EPIISL161507|Avian|A/ruddy-turnstone/Ilha-de-Canelas/A17/2008|H11N9|2008-11-25|S_America|Brazil
EPIISL8361|Avian|A/chicken/NY/14677-13/98|H6N2|1998-01-01|N_America|USA
EPIISL133593|Avian|A/mallard/Ohio/10OS1354/2010|H6N1|2010-08-06|N_America|USA
EPIISL189983|Avian|A/ruddy-turnstone/Peru/PuV181/2009|H3N8|2009-11-24|S_America|Peru
EPIISL189984|Avian|A/ruddy-turnstone/Peru/PuV182/2009|H3N1|2009-11-24|S_America|Peru
EPIISL119094|Avian|A/silkie-chicken/Pennsylvania/9600897/1996|H2N3|1996-01-01|N_America|USA
EPIISL31477|Avian|A/guinea-fowl/New-Jersey/8848-17/1998|H11N2|1998-01-01|N_America|USA
EPIISL397850|Avian|A/laughing-gull/Delaware/156/2004|H5N8|2004-05-17|N_America|USA
EPIISL131436|Avian|A/shorebird/Delaware-Bay/188/1999|HxNx|1999-05-24|N_America|USA
EPIISL8374|Avian|A/mallard/MN/220/98|H4N6|1998-01-01|N_America|USA
EPIISL4064|Avian|A/mallard/Alberta/30/98|H4N6|1998-01-01|N_America|Canada
EPIISL398027|Avian|A/ruddy-turnstone/New-Jersey/AI07-371/2007|H7N3|2007-05-16|N_America|USA
EPIISL168390|Avian|A/chicken/BC/CN-006/2004|H7N3|2004-02-01|N_America|Canada
EPIISL190230|Avian|A/ruddy-turnstone/Peru/XVII/2006|H10N9|2006-10-17|S_America|Peru
EPIISL190241|Avian|A/oystercatcher/Peru/34/2006|H10N9|2006-11-07|S_America|Peru
EPIISL8777|Avian|A/pintail/Alberta/49/2003|H9N5|2003-01-01|N_America|Canada
EPIISL22535|Avian|A/ruddy-turnstone/DE/167/2004|H10N7|2004-01-01|N_America|USA
EPIISL220049|Avian|A/blue-winged-teal/Texas/AI10-3828/2010|H10N7|2010-09-18|N_America|USA
EPIISL124205|Avian|A/chicken/Jalisco/CPA1/2012|H7N3|2012-06-13|N_America|Mexico
EPIISL370421|Avian|A/chicken/Puebla/CPA-07421/2015|H7N3|2015-03-09|N_America|Mexico
EPIISL370418|Avian|A/chicken/Jalisco/716/2017|H7N3|2017-07-04|N_America|Mexico
EPIISL99280|Avian|A/mallard/Alberta/114/2007|H4N6|2007-08-22|N_America|Canada
EPIISL158517|Avian|A/mallard/Wisconsin/11OS3177/2011|HxNx|2011-09-24|N_America|USA
EPIISL134943|Avian|A/American-green-winged-teal/Illinois/10OS4014/2010|H7N3|2010-11-27|N_America|USA
EPIISL189966|Avian|A/whimbrel/Peru/CH27/2009|H1N1|2009-11-18|S_America|Peru
EPIISL189979|Avian|A/duck/Peru/P114/2009|H3N2|2009-05-12|S_America|Peru
EPIISL141208|Avian|A/mallard/Minnesota/AI09-2749/2009|HxNx|2009-09-04|N_America|USA
EPIISL3230|Avian|A/mallard/Alberta/226/98|H2N3|1998-01-01|N_America|Canada
EPIISL327528|Avian|A/ruddy-turnstone/Delaware-Bay/188/2005|H3N6|2005-05-19|N_America|USA
EPIISL77906|Avian|A/thick-billed-murre/Alaska/44085-090/2006|H11N9|2006-06-05|N_America|USA
EPIISL131772|Avian|A/mallard/New-Brunswick/02311/2007|H4N6|2007-08-20|N_America|Canada
EPIISL189986|Avian|A/ruddy-turnstone/Peru/PuV51/2008|H12N5|2008-04-22|S_America|Peru
EPIISL189987|Avian|A/ruddy-turnstone/Peru/PuV52/2008|H12N5|2008-04-22|S_America|Peru
EPIISL134914|Avian|A/northern-shoveler/Mississippi/11OS108/2011|H1N1|2011-01-08|N_America|USA
EPIISL190021|Avian|A/ruddy-turnstone/Peru/MM149/2008|H10N7|2008-10-29|S_America|Peru
EPIISL190237|Avian|A/oystercatcher/Peru/MM152/2008|H10N7|2008-11-05|S_America|Peru
EPIISL3485|Avian|A/turkey/CA/D0208651-C/02|H5N2|2002-01-01|N_America|USA
EPIISL6990|Avian|A/mallard/Ohio/1851/2005|H11N1|2005-01-01|N_America|USA
EPIISL131868|Avian|A/American-black-duck/New-Brunswick/04395/2007|H10N7|2007-09-04|N_America|Canada
EPIISL137707|Avian|A/blue-winged-teal/Nova-Scotia/01027/2010|H3N8|2010-09-22|N_America|Canada
EPIISL139413|Avian|A/brant/Alaska/44339-464/2007|H1N2|2007-07-23|N_America|USA
EPIISL150511|Avian|A/turkey/Minnesota/14135-2/2009|H7N9|2009-08-07|N_America|USA
EPIISL189988|Avian|A/duck/Peru-PV72/2008|H7N3|2008-07-15|S_America|Peru
EPIISL82531|Avian|A/mallard/California/20385-002/2007|H1N1|2007-08-05|N_America|USA
EPIISL137992|Avian|A/northern-pintail/Interior-Alaska/9BM11661R0/2009|HxNx|2009-01-01|N_America|USA
EPIISL82493|Avian|A/northern-shoveler/Washington/44249-603/2006|H6N1|2006-10-26|N_America|USA
EPIISL189970|Avian|A/duck/Peru/CH36/2010|H11N9|2010-03-09|S_America|Peru
EPIISL8384|Avian|A/mallard/MN/51/98|H2N3|1998-01-01|N_America|USA
EPIISL189537|Avian|A/blue-winged-teal/Missouri/12OS2519/2012|H4N8|2012-09-08|N_America|USA
EPIISL135232|Avian|A/American-black-duck/St--John-s/MW662/2010|H3N6|2010-09-17|N_America|Canada
EPIISL257214|Avian|A/northern-pintail/Alaska/40/2011|H3N8|2011-09-17|N_America|USA
EPIISL95400|Avian|A/blue-winged-teal/Wisconsin/2720/2009|H3N2|2009-10-17|N_America|USA
EPIISL142560|Avian|A/mallard/New-Jersey/AI09-5086/2009|HxNx|2009-09-28|N_America|USA
EPIISL154832|Avian|A/wild-bird/Chile/1805/2008|H5N9|2008-01-21|S_America|Chile
EPIISL138846|Avian|A/white-faced-whistling-duck/Colombia/1/2011|H5N2|2011-04-11|S_America|Colombia
EPIISL224871|Avian|A/white-faced-whistling-duck/Colombia/1/2011|H5N2|2011-04-11|S_America|Colombia
EPIISL138845|Avian|A/black-bellied-whistling-duck/Colombia/1/2011|H5N2|2011-04-13|S_America|Colombia
EPIISL224872|Avian|A/black-bellied-whistling-duck/Colombia/1/2011|H5N2|2011-04-13|S_America|Colombia
EPIISL397784|Avian|A/guinea-fowl/New-Jersey/07-002030-001/2007|H5N2|2007-10-23|N_America|USA
EPIISL99256|Avian|A/shorebird/Delaware-Bay/485/2008|H3N2|2008-05-17|N_America|USA
EPIISL95411|Avian|A/mallard/Wisconsin/4196/2009|HxNx|2009-12-03|N_America|USA
EPIISL18058051|Avian|A/white-rumped-sandpiper/Goias/RS1193/2012|H2N2|2012-04-01|S_America|Brazil
EPIISL234306|Avian|A/white-rumped-sandpiper/Lagoa-do-Peixe/RS1167/2012|H6N1|2012-04-18|S_America|Brazil
EPIISL234305|Avian|A/white-rumped-sandpiper/Lagoa-do-Peixe/RS1154/2012|H6N1|2012-04-18|S_America|Brazil
EPIISL234311|Avian|A/white-rumped-sandpiper/Lagoa-do-Peixe/RS1177/2012|H6N1|2012-04-18|S_America|Brazil
EPIISL224874|Avian|A/black-necked-stilt/Chile/3/2013|H11N9|2013-10-24|S_America|Chile
EPIISL225001|Avian|A/black-necked-stilt/Chile/1/2013|H11N9|2013-10-24|S_America|Chile
EPIISL224875|Avian|A/black-necked-stilt/Chile/4/2013|H11N9|2013-10-24|S_America|Chile
EPIISL225000|Avian|A/black-necked-stilt/Chile/2/2013|H11N9|2013-10-24|S_America|Chile
EPIISL327598|Avian|A/whimbrel/Chile/C20106/2016|H13N9|2016-12-13|S_America|Chile
EPIISL327626|Avian|A/black-skimmer/Chile/C20084/2016|H13N9|2016-12-13|S_America|Chile
EPIISL327608|Avian|A/kelp-gull/Chile/C27585/2017|H6N8|2017-06-14|S_America|Chile
EPIISL327619|Avian|A/black-skimmer/Chile/C20142/2016|H13N9|2016-12-13|S_America|Chile
EPIISL327595|Avian|A/whimbrel/Chile/C20147/2016|H13N9|2016-12-13|S_America|Chile
EPIISL327621|Avian|A/black-skimmer/Chile/C20123/2016|H13N9|2016-12-13|S_America|Chile
EPIISL380990|Avian|A/white-backed-stilt/Chile/C24619/2017|H5N9|2017-04-18|S_America|Chile
EPIISL8364|Avian|A/green-winged-teal/AK/281/98|H4N6|1998-01-01|N_America|USA
EPIISL31476|Avian|A/chicken/New-Jersey/4236-18/1993|H11N3|1993-01-01|N_America|USA
EPIISL68442|Avian|A/semipalmated-sandpiper/Delaware/2109/2000|H11N6|2000-01-01|N_America|USA
EPIISL327544|Avian|A/ruddy-turnstone/Delaware-Bay/65/2003|H9N1|2003-05-19|N_America|USA
EPIISL7007|Avian|A/mallard/Maryland/1241/2005|H4N6|2005-01-01|N_America|USA
EPIISL189972|Avian|A/gull/Peru/CH134/2010|HxN6|2010-11-27|S_America|Peru
EPIISL82507|Avian|A/northern-shoveler/Washington/44249-700/2006|H10N1|2006-11-11|N_America|USA
EPIISL81826|Avian|A/mallard/Alaska/44430-031/2008|H4N6|2008-10-03|N_America|USA
EPIISL294007|Avian|A/Northern-shoveler/Mississippi/16OS6067/2016|H7N3|2016-12-20|N_America|USA
EPIISL258532|Avian|A/blue-winged-teal/Texas/UGAI15-5684/2015|H3N8|2015-09-15|N_America|USA
EPIISL254861|Avian|A/mallard-duck/Ohio/15OS4357/2015|H1N1|2015-07-28|N_America|USA
EPIISL222694|Avian|A/gray-plover/Chile/C1313/2015|H9N7|2015-09-25|S_America|Chile
EPIISL222695|Avian|A/American-oystercatcher/Chile/C1307/2015|H9N2|2015-09-25|S_America|Chile
EPIISL221436|Avian|A/helmeted-guineafowl/Colombia/2440/2015|H11N2|2015-03-25|S_America|Colombia
EPIISL221435|Avian|A/helmeted-guineafowl/Colombia/2441/2015|H11N2|2015-03-25|S_America|Colombia
EPIISL224870|Avian|A/helmeted-guineafowl/Colombia/2/2015|H11N2|2015-03-25|S_America|Colombia
EPIISL16013753|Avian|A/Pelican/Venezuela/Pel4/2022|H5N1|2022-11-25|S_America|Venezuela
EPIISL16013752|Avian|A/Pelican/Venezuela/Pel3/2022|H5N1|2022-11-25|S_America|Venezuela
EPIISL16854401|Avian|A/Pelecanus-occidentalis/Venezuela/3S8/2022|H5N1|2022-11-25|S_America|Venezuela
EPIISL273596|Avian|A/American-black-duck/Alberta/118/2016|H5N1|2016-08-11|N_America|Canada
EPIISL505571|Avian|A/Red-Knot/Delaware/140/2019|H9N5|2019-05-20|N_America|USA
EPIISL369373|Avian|A/mallard/California/UCD1199/2017|H5N2|2017-07-25|N_America|USA
EPIISL6795387|Avian|A/mallard/New-York/AH0179244/2021|H5N4|2021-08-11|N_America|USA
EPIISL162279|Avian|A/blue-winged-teal/Ohio/13OS2104/2013|H2N3|2013-09-22|N_America|USA
EPIISL376242|Avian|A/mallard/Ohio/17OS5586/2017|H11N9|2017-11-29|N_America|USA
EPIISL701311|Avian|A/American-Black-Duck/Virginia/AH0041816I-8-A/2016|H4N2|2016-12-01|N_America|USA
EPIISL397799|Avian|A/mallard/Maryland/16-042534-2/2016|H5N2|2016-12-27|N_America|USA
EPIISL393463|Avian|A/Blue-winged-Teal/Ohio/18OS1705/2018|H3N8|2018-09-05|N_America|USA
EPIISL254857|Avian|A/northern-pintail-duck/Ohio/15OS5942/2015|H2N9|2015-11-14|N_America|USA
EPIISL18058052|Avian|A/white-rumped-sandpiper/Rio-de-Janeiro/PNRJ049/2019|H2N1|2019-04-01|S_America|Brazil
EPIISL189976|Avian|A/gull/Peru/CH98/2010|H13Nx|2010-11-27|S_America|Peru
EPIISL189968|Avian|A/moorhen/Peru/120/2009|H1N9|2009-05-19|S_America|Peru
EPIISL189989|Avian|A/gull/Peru/PuV172/2009|H1N1|2009-11-10|S_America|Peru
EPIISL189982|Avian|A/curlew/Peru/PuV178/2009|H3N1|2009-11-24|S_America|Peru
EPIISL216688|Avian|A/mallard/Ohio/14OS0550/2014|H3N2|2014-08-22|N_America|USA
EPIISL327498|Avian|A/ruddy-turnstone/Delaware-Bay/284/2006|H12N4|2006-05-22|N_America|USA
EPIISL135115|Avian|A/mallard/California/2595P/2011|H12N5|2011-08-12|N_America|USA
EPIISL397764|Avian|A/American-wigeon/Colorado/15-038180-1/2015|H5N2|2015-11-21|N_America|USA
EPIISL6795365|Avian|A/Mallard/Peru/M6/2019|H2N6|2019-12-27|S_America|Peru
EPIISL190224|Avian|A/duck/Peru-PuV196/2009|H10N2|2009-12-14|S_America|Peru
EPIISL135131|Avian|A/mallard/California/3569/2010|H1N3|2010-12-18|N_America|USA
EPIISL273608|Avian|A/mallard/Alberta/515/2015|H4N6|2015-08-11|N_America|Canada
EPIISL505956|Avian|A/ruddy-turnstone/Georgia/UGAI18-639/2018|H12N9|2018-05-03|N_America|USA
EPIISL158438|Avian|A/northern-shoveler/Wisconsin/11OS4110/2011|H4N6|2011-10-16|N_America|USA
EPIISL253659|Avian|A/mallard/Ohio/14OS0820/2014|H7N3|2014-07-11|N_America|USA
EPIISL257149|Avian|A/blue-winged-teal/Guatemala/CIP049H109-14/2012|H3N3|2012-11-16|N_America|Guatemala
EPIISL273546|Avian|A/spot-billed-duck/Alberta/57/2016|H4N5|2016-08-10|N_America|Canada
EPIISL16215529|Avian|A/Mallard/Alberta/513/2021|H2N3|2021-08-26|N_America|Canada
EPIISL16215437|Avian|A/Mallard/Alberta/200/2021|H2N4|2021-08-26|N_America|Canada
EPIISL17964974|Avian|A/Cooper-s-hawk/Montana/23-016105-001-original/2023|H5N1|2023-04-16|N_America|USA
EPIISL16157545|Avian|A/chicken/Ecuador/02/2022|H5N1|2022-11-25|S_America|Ecuador
EPIISL16161673|Avian|A/chicken/Ecuador/03/2022|H5N1|2022-11-25|S_America|Ecuador
EPIISL16161675|Avian|A/chicken/Ecuador/04/2022|H5N1|2022-11-25|S_America|Ecuador
EPIISL17353507|Avian|A/chicken/Bolivar/ICA-3500/2022|H5N1|2022-11-08|S_America|Colombia
EPIISL17353510|Avian|A/chicken/Cordoba/ICA-3499/2022|H5N1|2022-11-26|S_America|Argentina
EPIISL17805991|Avian|A/chicken/Peru/AIS0544/2022|H5N1|2022-12-03|S_America|Peru
EPIISL17885878|Avian|A/chicken/Nuble/239136/2023|H5N1|2023-02-27|S_America|Chile
EPIISL17885957|Avian|A/duck/Maule/240466-1/2023|H5N1|2023-03-07|S_America|Chile
EPIISL17805987|Avian|A/chicken/Peru/AIS0539/2022|H5N1|2022-11-18|S_America|Peru
EPIISL17660072|Avian|A/chicken/Peru/23-005607-003-original/2022|H5N1|2022-11-11|S_America|Peru
EPIISL16249681|Avian|A/chicken/Peru/LAM-INS-002/2022|H5N1|2022-11-28|S_America|Peru
EPIISL17777529|Avian|A/peruvian-booby/Peru/CAL-INS-008/2023|H5N1|2023-03-17|S_America|Peru
EPIISL17885966|Avian|A/turkey/Araucania/241892-3/2023|H5N1|2023-03-14|S_America|Chile
EPIISL17777526|Avian|A/peruvian-booby/Peru/LIM-INS-005/2023|H5N1|2023-03-20|S_America|Peru
EPIISL17885869|Avian|A/goose/Araucania/239189-1/2023|H5N1|2023-02-28|S_America|Chile
EPIISL17885964|Avian|A/turkey/Nuble/240489-1/2023|H5N1|2023-03-07|S_America|Chile
EPIISL17777525|Avian|A/peruvian-booby/Peru/LIM-INS-004/2023|H5N1|2023-04-03|S_America|Peru
EPIISL17353838|Avian|A/chicken/Magdalena/ICA-3503/2022|H5N1|2022-11-18|S_America|Colombia
EPIISL17805995|Avian|A/chicken/Peru/AIS0550/2022|H5N1|2022-12-12|S_America|Peru
EPIISL17885849|Avian|A/black-skimmer/Maule/240379/2023|H5N1|2023-03-06|S_America|Chile
EPIISL17805994|Avian|A/chicken/Peru/AIS0548/2022|H5N1|2022-12-22|S_America|Peru
EPIISL17885950|Avian|A/great-egret/Araucania/240518/2023|H5N1|2023-03-07|S_America|Chile
EPIISL17885965|Avian|A/chiloe-wigeon/OHiggins/240893-2/2023|H5N1|2023-03-09|S_America|Chile
EPIISL17973443|Avian|A/wildbird/Ecuador/IC03-4587/2023|H5N1|2023-01-11|S_America|Ecuador
EPIISL17973458|Avian|A/wildbird/Ecuador/IC06-4590/2023|H5N1|2023-01-11|S_America|Ecuador
EPIISL18054501|Avian|A/sanderling/Peru/PIU-005/2022|H5N1|2022-11-22|S_America|Peru
EPIISL17777527|Avian|A/gull/Peru/LIM-INS-006/2023|H5N1|2023-03-16|S_America|Peru
EPIISL17777530|Avian|A/guanay-cormorant/Peru/CAL-INS-009/2023|H5N1|2023-03-17|S_America|Peru
EPIISL17660073|Avian|A/owl/Peru/23-005629-001-original/2022|H5N1|2022-11-11|S_America|Peru
EPIISL16249274|Avian|A/pelican/Peru/PIU-INS-001/2022|H5N1|2022-11-12|S_America|Peru
EPIISL17806000|Avian|A/pelican/Peru/AIS0538/2022|H5N1|2022-11-10|S_America|Peru
EPIISL18054500|Avian|A/guanay-cormorant/Peru/PIU-024/2022|H5N1|2022-11-24|S_America|Peru
EPIISL17806002|Avian|A/pelican/Peru/AIS0541/2022|H5N1|2022-11-16|S_America|Peru
EPIISL18054504|Avian|A/pelican/Peru/PIU-013/2022|H5N1|2022-11-23|S_America|Peru
EPIISL18054507|Avian|A/pelican/Peru/PIU-028/2022|H5N1|2022-11-24|S_America|Peru
EPIISL17777533|Avian|A/peruvian-booby/Peru/LIM-INS-012/2023|H5N1|2023-04-12|S_America|Peru
EPIISL17885961|Avian|A/duck/Araucania/240481-2/2023|H5N1|2023-03-07|S_America|Chile
EPIISL17885987|Avian|A/whimbrel/Valparaiso/239946/2023|H5N1|2023-03-05|S_America|Chile
EPIISL17885946|Avian|A/chicken/Araucania/241892-2/2023|H5N1|2023-03-14|S_America|Chile
EPIISL17777528|Avian|A/peruvian-booby/Peru/CAL-INS-007/2023|H5N1|2023-03-17|S_America|Peru
EPIISL17885929|Avian|A/pelican/Antofagasta/228272-1/2022|H5N1|2022-12-18|S_America|Chile
EPIISL17885877|Avian|A/chicken/Nuble/240155/2023|H5N1|2023-03-06|S_America|Chile
EPIISL17477219|Avian|A/pelican/Peru/A074/2022|H5N1|2022-11-01|S_America|Peru
EPIISL17660070|Avian|A/chicken/Peru/23-005607-001-original/2022|H5N1|2022-11-11|S_America|Peru
EPIISL17660071|Avian|A/chicken/Peru/23-005607-002-original/2022|H5N1|2022-11-11|S_America|Peru
EPIISL16891402|Avian|A/black-skimmer/Chile/C61962/2022|H5N1|2022-12-02|S_America|Chile
EPIISL17806003|Avian|A/pelican/Peru/AISA0464/2022|H5N1|2022-11-22|S_America|Peru
EPIISL17477223|Avian|A/falcon/Peru/A273/2022|H5N1|2022-12-01|S_America|Peru
EPIISL16249730|Avian|A/chicken/Peru/LIM-INS-003/2022|H5N1|2022-11-29|S_America|Peru
EPIISL17805988|Avian|A/chicken/Peru/AIS0540/2022|H5N1|2022-11-28|S_America|Peru
EPIISL17477220|Avian|A/gull/Peru/A102/2022|H5N1|2022-11-01|S_America|Peru
EPIISL17011958|Avian|A/Gull/Chile/7023-3/2022|H5N1|2022-12-07|S_America|Chile
EPIISL17477221|Avian|A/pelican/Peru/A106/2022|H5N1|2022-11-01|S_America|Peru
EPIISL17885928|Avian|A/pelican/Antofagasta/228318-1/2022|H5N1|2022-12-16|S_America|Chile
EPIISL17805998|Avian|A/avian/Peru/AISA0451/2022|H5N1|2022-11-22|S_America|Peru
EPIISL17885978|Avian|A/sanderling/Arica-y-Parinacota/240265/2023|H5N1|2023-03-03|S_America|Chile
EPIISL17885948|Avian|A/humboldt-penguin/Coquimbo/239590/2023|H5N1|2023-02-28|S_America|Chile
EPIISL17885960|Avian|A/whimbrel/Coquimbo/239964/2023|H5N1|2023-03-05|S_America|Chile
EPIISL17885951|Avian|A/gray-gull/Tarapaca/232825-1/2023|H5N1|2023-01-18|S_America|Chile
EPIISL17885983|Avian|A/pelican/Valparaiso/233450-1/2023|H5N1|2023-01-23|S_America|Chile
EPIISL17885931|Avian|A/pelican/Antofagasta/228246-3/2022|H5N1|2022-12-15|S_America|Chile
EPIISL17885930|Avian|A/pelican/Valparaiso/233091-1/2023|H5N1|2023-01-20|S_America|Chile
EPIISL17885985|Avian|A/pelican/Valparaiso/233447-2/2023|H5N1|2023-01-21|S_America|Chile
EPIISL17885942|Avian|A/pelican/Tarapaca/227436-2/2022|H5N1|2022-12-09|S_America|Chile
EPIISL17805997|Avian|A/avian/Peru/AISA0446/2022|H5N1|2022-11-22|S_America|Peru
EPIISL17099964|Avian|A/Pelecanus/Peru/VFAR-140/2022|H5N1|2022-12-01|S_America|Peru
EPIISL17885947|Avian|A/humboldt-penguin/Tarapaca/238744-2/2023|H5N1|2023-02-23|S_America|Chile
EPIISL17885973|Avian|A/tern/Maule/238507/2023|H5N1|2023-02-23|S_America|Chile
EPIISL16891401|Avian|A/Peruvian-pelican/Chile/C61740/2022|H5N1|2022-12-02|S_America|Chile
EPIISL17885934|Avian|A/pelican/Antofagasta/228246-2/2022|H5N1|2022-12-15|S_America|Chile
EPIISL17660074|Avian|A/brown-booby/Peru/23-005629-003-original/2022|H5N1|2022-11-11|S_America|Peru
EPIISL17477222|Avian|A/gull/Peru/A267/2022|H5N1|2022-12-01|S_America|Peru
EPIISL24568|Avian|A/kelp-gull/Argentina/LDC4/2006|H13N9|2006-01-01|S_America|Argentina
EPIISL379919|Avian|A/cinnamon-teal/Argentina/CIP051-1588/2009|H7N9|2009-05-01|S_America|Argentina
EPIISL379920|Avian|A/cinnamon-teal/Argentina/CIP051-432/2011|H1N1|2011-07-01|S_America|Argentina
EPIISL224764|Avian|A/yellow-billed-pintail/Chile/6/2013|H4N6|2013-11-01|S_America|Chile
EPIISL224998|Avian|A/yellow-billed-pintail/Chile/6/2013|H4N6|2013-11-01|S_America|Chile
EPIISL77374|Avian|A/rosy-billed-pochard/Argentina/CIP051-925/2008|H6N2|2008-02-01|S_America|Argentina
EPIISL380995|Avian|A/silver-teal/Argentina/CIP051-1737/2009|H5N3|2009-05-01|S_America|Argentina
EPIISL94361|Avian|A/rosy-billed-pochard/Argentina/CIP051-1977/2010|H6N2|2010-06-29|S_America|Argentina
EPIISL380993|Avian|A/silver-teal/Argentina/CIP051-32/2011|H4N2|2011-05-01|S_America|Argentina
EPIISL379988|Avian|A/comb-duck/Argentina/CIP051-49/2011|H6N2|2011-05-01|S_America|Argentina
EPIISL381000|Avian|A/silver-teal/Argentina/CIP051-52/2011|H6N2|2011-05-01|S_America|Argentina
EPIISL224987|Avian|A/yellow-billed-pintail/Chile/7/2013|H4N6|2013-11-01|S_America|Chile
EPIISL380994|Avian|A/silver-teal/Argentina/CIP051-171/2011|H10N7|2011-06-01|S_America|Argentina
EPIISL380999|Avian|A/silver-teal/Argentina/CIP051-48/2011|H4N6|2011-05-01|S_America|Argentina
EPIISL380998|Avian|A/silver-teal/Argentina/CIP051-25/2011|H4N8|2011-05-01|S_America|Argentina
EPIISL380996|Avian|A/silver-teal/Argentina/CIP051-175/2011|H10N7|2011-06-01|S_America|Argentina
EPIISL224991|Avian|A/yellow-billed-pintail/Chile/10/2014|H7N3|2014-04-17|S_America|Chile
EPIISL224876|Avian|A/yellow-billed-pintail/Chile/10/2014|H7N3|2014-04-17|S_America|Chile
EPIISL224992|Avian|A/yellow-billed-pintail/Chile/11/2014|H7N3|2014-04-24|S_America|Chile
EPIISL224762|Avian|A/red-fronted-coot/Chile/5/2013|H3N6|2013-10-24|S_America|Chile
EPIISL225002|Avian|A/red-fronted-coot/Chile/5/2013|H3N6|2013-10-24|S_America|Chile
EPIISL379812|Avian|A/turkey/Chile/17-002742-4/2017|H7N6|2017-01-01|S_America|Chile
EPIISL379811|Avian|A/turkey/Chile/17-002742-9/2017|H7N6|2017-01-01|S_America|Chile
EPIISL379815|Avian|A/turkey/Chile/17-002742-3/2017|H7N6|2017-01-01|S_America|Chile
EPIISL381787|Avian|A/Meleagris-gallopavo/Valparaiso/10-2-10/2017|H7N6|2017-01-02|S_America|Chile
EPIISL381789|Avian|A/Meleagris-gallopavo/Valparaiso/11-2-22/2017|H7N6|2017-01-02|S_America|Chile
EPIISL379816|Avian|A/turkey/Chile/17-002745-2/2017|H7N6|2017-01-01|S_America|Chile
EPIISL379814|Avian|A/turkey/Chile/17-002745-1/2017|H7N6|2017-01-01|S_America|Chile
EPIISL381790|Avian|A/Meleagris-gallopavo/Valparaiso/13-4-12/2017|H7N6|2017-01-03|S_America|Chile
EPIISL327630|Avian|A/yellow-billed-teal/Chile/C8687/2016|H7N6|2016-03-11|S_America|Chile
PENDING|Avian|A/rosy-billed-pochard/Argentina/CIP112-2836/2017|H9N2|2017-05-28|S_America|Argentina_
EPIISL379431|Avian|A/yellow-billed-teal/Chile/C30879/2017|H3N8|2017-09-07|S_America|Chile
PENDING|Avian|A/yellow-billed-pintail/Argentina/CIP112-3940/2019|H11N9|2019-07-25|S_America|Argentina_
PENDING|Avian|A/yellow-billed-pintail/Argentina/CIP112-3689/2019|H6N8|2019-06-26|S_America|Argentina_
PENDING|Avian|A/yellow-billed-teal/Argentina/CIP112-3709/2019|H4N6|2019-06-26|S_America|Argentina_
PENDING|Avian|A/yellow-billed-teal/Argentina/CIP112-3749/2019|H8N4|2019-07-24|S_America|Argentina_
PENDING|Avian|A/yellow-billed-pintail/Argentina/CIP112-3919/2019|H4N6|2019-07-25|S_America|Argentina_
PENDING|Avian|A/yellow-billed-teal/Argentina/CIP112-4112/2019|H4N2|2019-06-26|S_America|Argentina_
EPIISL257109|Avian|A/yellow-billed-pintail/Chile/C4256/2015|H10N1|2015-12-14|S_America|Chile
EPIISL326971|Avian|A/mallard/Chile/C9756/2016|H8N4|2016-03-23|S_America|Chile
EPIISL222692|Avian|A/mallard/Chile/C948/2015|H4N2|2015-09-22|S_America|Chile
EPIISL257108|Avian|A/yellow-billed-pintail/Chile/C2014/2015|H3N8|2015-10-16|S_America|Chile
EPIISL222691|Avian|A/Chilean-teal/Chile/C918/2015|H4N2|2015-09-22|S_America|Chile
EPIISL257112|Avian|A/yellow-billed-teal/Chile/C5750/2016|H12N5|2016-01-21|S_America|Chile
EPIISL327587|Avian|A/yellow-billed-teal/Chile/C8711/2016|H11N9|2016-03-10|S_America|Chile
EPIISL326964|Avian|A/yellow-billed-pintail/Chile/C14719/2016|H7N3|2016-08-16|S_America|Chile
EPIISL326969|Avian|A/yellow-billed-pintail/Chile/C13198/2016|H1N1|2016-06-23|S_America|Chile
EPIISL327590|Avian|A/cinnamon-teal/Chile/C19368/2016|H3N8|2016-11-22|S_America|Chile
EPIISL326968|Avian|A/yellow-billed-pintail/Chile/C9588/2016|H4N2|2016-03-21|S_America|Chile
PENDING|Avian|A/silver-teal/Argentina/CIP112-4268/2019|H4N6|2019-07-30|S_America|Argentina_
PENDING|Avian|A/ringed-teal/Argentina/CIP112-2939/2017|H9N2|2017-06-13|S_America|Argentina_
EPIISL381001|Avian|A/yellow-billed-pintail/Argentina/CIP112-1174A/2016|H6N2|2016-07-01|S_America|Argentina
PENDING|Avian|A/Brazilian-teal/Argentina/CIP112-3391/2017|H6N2|2017-06-14|S_America|Argentina_
EPIISL4062118|Avian|A/chicken/Rapa-Nui/CT2170/2019|H6N1|2019-12-05|S_America|Chile
PENDING|Avian|A/yellow-billed-teal/Argentina/CIP112-3640/2019|H9N2|2019-05-03|S_America|Argentina_
PENDING|Avian|A/white-cheeked-pintail/Argentina/CIP112-4218/2019|H4N8|2019-07-25|S_America|Argentina_
PENDING|Avian|A/white-cheeked-pintail/Argentina/CIP112-4221/2019|H4N8|2019-07-25|S_America|Argentina_
EPIISL326970|Avian|A/red-shoveler/Chile/C14653/2016|H11N9|2016-08-16|S_America|Chile
EPIISL379429|Avian|A/yellow-billed-teal/Chile/C38694/2018|H3N8|2018-03-07|S_America|Chile
EPIISL327586|Avian|A/yellow-billed-teal/Chile/C20255/2016|H10N7|2016-12-14|S_America|Chile
EPIISL327593|Avian|A/yellow-billed-pintail/Chile/C19357/2016|H10N7|2016-11-22|S_America|Chile
EPIISL327594|Avian|A/yellow-billed-pintail/Chile/C19338/2016|H10N7|2016-11-22|S_America|Chile
EPIISL16853773|Avian|A/kelp-gull/Chile/C21939/2017|H5N6|2017-02-02|S_America|Chile
EPIISL381003|Avian|A/yellow-billed-teal/Argentina/CIP112-1227/2016|H4N6|2016-07-01|S_America|Argentina
PENDING|Avian|A/yellow-billed-pintail/Argentina/CIP112-2690/2017|H4N6|2017-05-26|S_America|Argentina_
PENDING|Avian|A/rosy-billed-pochard/Argentina/CIP112-2796/2017|H4N6|2017-05-27|S_America|Argentina_
EPIISL222693|Avian|A/yellow-billed-pintail/Chile/C1267/2015|H5N3|2015-09-24|S_America|Chile
EPIISL379433|Avian|A/yellow-billed-pintail/Chile/C30974/2017|H3N8|2017-09-07|S_America|Chile
PENDING|Avian|A/yellow-billed-teal/Argentina/CIP112-3201/2018|H2N1|2018-05-31|S_America|Argentina_
PENDING|Avian|A/white-cheeked-pintail/Argentina/CIP112-3431/2018|H2N1|2018-06-08|S_America|Argentina_
[truncated: 13 more rows]
